# Supplementary material for: The serotonergic psychedelic N,N-dipropyltryptamine alters information-processing dynamics in in vitro cortical neural circuits
Source: Netw Neurosci. 2024 Dec 10;8(4):1421–38. doi: 10.1162/netn_a_00408 (PMC11674936; doi:10.1162/netn_a_00408)
Supplement: Supplementary file 1 [file netn-8-4-1421-s001.zip]

Archive with 13 entries (13 files):
- culture_1_spikes_1.csv
- culture_2_spikes_1.csv
- culture_3_spikes_1.csv
- culture_4_spikes_1.csv
- culture_5_spikes_1.csv
- culture_6_spikes_1.csv
- culture_7_spikes_1.csv
- culture_8_spikes_1.csv
- culture_9_spikes_1.csv
- culture_10_spikes_1.csv
- culture_11_spikes_1.csv
- README.txt
- __MACOSX/._README.txt
