# Supplementary material for: The serotonergic psychedelic N,N-dipropyltryptamine alters information-processing dynamics in in vitro cortical neural circuits
Source: Netw Neurosci. 2024 Dec 10;8(4):1421–38. doi: 10.1162/netn_a_00408 (PMC11674936; doi:10.1162/netn_a_00408)
Supplement: Supplementary file 1 [file netn-8-4-1421-s001.zip › culture_1_spikes_1.csv]

0	1
0	499
0	1000
0	25762
0	67697
0	96193
0	96198
0	96199
0	144753
0	149245
0	169483
0	169484
0	169485
0	217388
0	245484
0	246387
0	293162
0	293443
0	293461
0	306976
0	317793
0	368085
0	368330
0	411622
0	412534
0	412541
0	483513
0	497793
0	543203
0	543210
0	616273
0	704186
0	704201
0	704879
0	713488
0	736877
0	786884
0	812055
0	824717
0	825174
0	861095
0	861586
0	885001
0	915681
0	921382
0	923890
0	926705
0	927328
0	927345
0	931249
0	937928
0	944188
0	944276
0	961570
0	968522
0	974614
0	974616
0	980240
0	992145
0	1003725
0	1008827
0	1010904
0	1016861
0	1034624
0	1034668
0	1051348
0	1066861
0	1082075
0	1095704
0	1095881
0	1100129
0	1153734
0	1161692
0	1173655
0	1176534
0	1183057
0	1183058
0	1183071
0	1211534
0	1215227
0	1215243
0	1215245
0	1224803
0	1238790
0	1238794
0	1247050
0	1260285
0	1262266
0	1279692
0	1280722
0	1282991
0	1295150
0	1307026
0	1308005
0	1317454
0	1320332
0	1343241
0	1343309
0	1359182
0	1365781
0	1374259
0	1377479
0	1382170
0	1391643
0	1408403
0	1410732
0	1419580
0	1428491
0	1438098
0	1443713
0	1465091
0	1493688
0	1507194
0	1554405
0	1555095
0	1592963
0	1604086
0	1607544
0	1641984
0	1642016
0	1647927
0	1648126
0	1659325
0	1670468
0	1683341
0	1684983
0	1693670
0	1724336
0	1732636
0	1737357
0	1748818
0	1749420
0	1767075
0	1810838
0	1822064
0	1826587
0	1833976
0	1855017
0	1865899
0	1904867
0	1914484
0	1921779
0	1951433
0	1952581
0	1970544
0	1991504
0	1996925
0	2007787
0	2023671
0	2023677
0	2031943
0	2031964
0	2035445
0	2035546
0	2053965
0	2063313
0	2078986
0	2082902
0	2083005
0	2102942
0	2185425
0	2188285
0	2200413
0	2220904
0	2221043
0	2261896
0	2286486
0	2286609
0	2289433
0	2289439
0	2291571
0	2293227
0	2300969
0	2301175
0	2307005
0	2308169
0	2317906
0	2319716
0	2320340
0	2330954
0	2331157
0	2338951
0	2350539
0	2357079
0	2374185
0	2391449
0	2411390
0	2423097
0	2436482
0	2442923
0	2449614
0	2455190
0	2465857
0	2484062
0	2484288
0	2500530
0	2573532
0	2573609
0	2599641
0	2606077
0	2608866
0	2619234
0	2631068
0	2632149
0	2641128
0	2651887
0	2653373
0	2659095
0	2690936
0	2690937
0	2711014
0	2716178
0	2723625
0	2730866
0	2734925
0	2741999
0	2746133
0	2747988
0	2751050
0	2768879
0	2772363
0	2782012
0	2793718
0	2810250
0	2821452
0	2821458
0	2821522
0	2833077
0	2845965
0	2862292
0	2869334
0	2872890
0	2878168
0	2878255
0	2880895
0	2883785
0	2885976
0	2893819
0	2900256
0	2900265
0	2904600
0	2913443
0	2920126
0	2928632
0	2931819
0	2937149
0	2938663
0	2940104
0	2949361
0	2953950
0	2962325
0	2971845
0	2971863
0	2972263
0	2972289
0	2972295
0	2974203
0	2999008
0	3017831
0	3020976
0	3026916
0	3026936
0	3051415
0	3055635
0	3070937
0	3074994
0	3109931
0	3118248
0	3118324
0	3118524
0	3118765
0	3121561
0	3122791
0	3123185
0	3163504
0	3164157
0	3164963
0	3174312
0	3193019
0	3199358
0	3200693
0	3202983
0	3204587
0	3206565
0	3214786
0	3214816
0	3214940
0	3216194
0	3221379
0	3221594
0	3235065
0	3236626
0	3246130
0	3255432
0	3259003
0	3259274
0	3261312
0	3274929
0	3286873
0	3291769
0	3305346
0	3309937
0	3315897
0	3323134
0	3335406
0	3337586
0	3342930
0	3342932
0	3346790
0	3350554
0	3365563
0	3371010
0	3377859
0	3378343
0	3396266
0	3397927
0	3416198
0	3445175
0	3458572
0	3469541
0	3472985
0	3482362
0	3491528
0	3500321
0	3505263
0	3505487
0	3510859
0	3511567
0	3534855
0	3534959
0	3536677
0	3538929
0	3558638
0	3565200
0	3565224
0	3580008
0	3585238
0	3597175
0	3599906
0	3600029
0	3600037
0	3600235
0	3600476
0	3600499
0	3600579
0	3600655
0	3600713
0	3600834
0	3600942
0	3601069
0	3601137
0	3601234
0	3601430
0	3601445
0	3601585
0	3601673
0	3601754
0	3601790
0	3601849
0	3601873
0	3602304
0	3602308
0	3602479
0	3602487
0	3602645
0	3602724
0	3602732
0	3602968
0	3602983
0	3603298
0	3603400
0	3603469
0	3603573
0	3603827
0	3603958
0	3604070
0	3604142
0	3604281
0	3604336
0	3604529
0	3604862
0	3604893
0	3605144
0	3605219
0	3605437
0	3605444
0	3605833
0	3606045
0	3606174
0	3606425
0	3606460
0	3606468
0	3606543
0	3606751
0	3606938
0	3607014
0	3607025
0	3607219
0	3607352
0	3607430
0	3607610
0	3608192
0	3608196
0	3608197
0	3608280
0	3608286
0	3608489
0	3608598
0	3608931
0	3609148
0	3609403
0	3609925
0	3610047
0	3610111
0	3610288
0	3610556
0	3610620
0	3610929
0	3611069
0	3611528
0	3612258
0	3612275
0	3612318
0	3612319
0	3612327
0	3612344
0	3612356
0	3612538
0	3612810
0	3612948
0	3613469
0	3614133
0	3614147
0	3614176
0	3614178
0	3614315
0	3614345
0	3615206
0	3615315
0	3615994
0	3616603
0	3617493
0	3617660
0	3617788
0	3618064
0	3618127
0	3618182
0	3618469
0	3618656
0	3618851
0	3619116
0	3619306
0	3620831
0	3620881
0	3621602
0	3622170
0	3622323
0	3622443
0	3622882
0	3623088
0	3623109
0	3623363
0	3623918
0	3624009
0	3624019
0	3624110
0	3624372
0	3624788
0	3625241
0	3625732
0	3625816
0	3625822
0	3626550
0	3626630
0	3626720
0	3627570
0	3627798
0	3627881
0	3628288
0	3628323
0	3628524
0	3629144
0	3629210
0	3629226
0	3629613
0	3629626
0	3629630
0	3629667
0	3629689
0	3629695
0	3629700
0	3629735
0	3629747
0	3629783
0	3629875
0	3629880
0	3629979
0	3630355
0	3630480
0	3630563
0	3630971
0	3631394
0	3631455
0	3631558
0	3631771
0	3632131
0	3632168
0	3632791
0	3632861
0	3633251
0	3633294
0	3633357
0	3633715
0	3634166
0	3634185
0	3634465
0	3634728
0	3635095
0	3635464
0	3635572
0	3635861
0	3635980
0	3636217
0	3636881
0	3637013
0	3637014
0	3637356
0	3637375
0	3637378
0	3637403
0	3637405
0	3637410
0	3637411
0	3637477
0	3637488
0	3637997
0	3638102
0	3638427
0	3638883
0	3639090
0	3639342
0	3639353
0	3639812
0	3639988
0	3639996
0	3640047
0	3640080
0	3640248
0	3640251
0	3640472
0	3640598
0	3640634
0	3640642
0	3640712
0	3640880
0	3641023
0	3641110
0	3641123
0	3641294
0	3641519
0	3641654
0	3642038
0	3642177
0	3642374
0	3642598
0	3642606
0	3643116
0	3643381
0	3643707
0	3643811
0	3645020
0	3645150
0	3645167
0	3645183
0	3645313
0	3645516
0	3645549
0	3645693
0	3645700
0	3645726
0	3646498
0	3646975
0	3646983
0	3647100
0	3647934
0	3648369
0	3648763
0	3648791
0	3648829
0	3648830
0	3648966
0	3649410
0	3649483
0	3649785
0	3650240
0	3650283
0	3650295
0	3650296
0	3650479
0	3650486
0	3651601
0	3651841
0	3651929
0	3652467
0	3652475
0	3652518
0	3652520
0	3652530
0	3652550
0	3652556
0	3652633
0	3653090
0	3653157
0	3653507
0	3653582
0	3653625
0	3653942
0	3654443
0	3654708
0	3654808
0	3654815
0	3654821
0	3654925
0	3654994
0	3655156
0	3655452
0	3655918
0	3656036
0	3656490
0	3656621
0	3656628
0	3656718
0	3656727
0	3657080
0	3657154
0	3657215
0	3657222
0	3657331
0	3657338
0	3657457
0	3657917
0	3657924
0	3658024
0	3658033
0	3658177
0	3658185
0	3658468
0	3658521
0	3658793
0	3658884
0	3658891
0	3658894
0	3658896
0	3658981
0	3659068
0	3659075
0	3659083
0	3659296
0	3659614
0	3659734
0	3659837
0	3660021
0	3660090
0	3660101
0	3660168
0	3660366
0	3660436
0	3660726
0	3660742
0	3660841
0	3661385
0	3661387
0	3661388
0	3661408
0	3661527
0	3661695
0	3661877
0	3662107
0	3662248
0	3662318
0	3663043
0	3663134
0	3663210
0	3663216
0	3663310
0	3663324
0	3663417
0	3663706
0	3664121
0	3664225
0	3664232
0	3664675
0	3664801
0	3664809
0	3664874
0	3665059
0	3665115
0	3665238
0	3665553
0	3665592
0	3665681
0	3665688
0	3665755
0	3665870
0	3665919
0	3666012
0	3666089
0	3666227
0	3666240
0	3666700
0	3666759
0	3666822
0	3666826
0	3666827
0	3666866
0	3666872
0	3666974
0	3667073
0	3667078
0	3667169
0	3667287
0	3667397
0	3667688
0	3667694
0	3667702
0	3667814
0	3667919
0	3667988
0	3668048
0	3668054
0	3668156
0	3668162
0	3668231
0	3668238
0	3668248
0	3668352
0	3668359
0	3668506
0	3668609
0	3668685
0	3668696
0	3668780
0	3669090
0	3669096
0	3669201
0	3669212
0	3669299
0	3669414
0	3669660
0	3669718
0	3669735
0	3669796
0	3669808
0	3669813
0	3669848
0	3669877
0	3669942
0	3669947
0	3669961
0	3669967
0	3669993
0	3670031
0	3670044
0	3670160
0	3670228
0	3670232
0	3670239
0	3670241
0	3670247
0	3670267
0	3670839
0	3670845
0	3670876
0	3670962
0	3670967
0	3671064
0	3671071
0	3671079
0	3671318
0	3671325
0	3671642
0	3671735
0	3671829
0	3671937
0	3672050
0	3672186
0	3672194
0	3672291
0	3672487
0	3672686
0	3672809
0	3672972
0	3673065
0	3673078
0	3673156
0	3673591
0	3673780
0	3673787
0	3673872
0	3673879
0	3674381
0	3674414
0	3674494
0	3674572
0	3674589
0	3674686
0	3674783
0	3674833
0	3675027
0	3675117
0	3675239
0	3675338
0	3675409
0	3675417
0	3675435
0	3675524
0	3675614
0	3675770
0	3675942
0	3676046
0	3676136
0	3676142
0	3676496
0	3676507
0	3676512
0	3676589
0	3676596
0	3676603
0	3676608
0	3676620
0	3676711
0	3676804
0	3676811
0	3676897
0	3676902
0	3676908
0	3677000
0	3677007
0	3677143
0	3677150
0	3677156
0	3677237
0	3677243
0	3677381
0	3677483
0	3677495
0	3677738
0	3677740
0	3677753
0	3677835
0	3677900
0	3677906
0	3677949
0	3677952
0	3677957
0	3677976
0	3677999
0	3678026
0	3678027
0	3678033
0	3678056
0	3678058
0	3678078
0	3678080
0	3678085
0	3678174
0	3678180
0	3678288
0	3678293
0	3678390
0	3678396
0	3678485
0	3678490
0	3678740
0	3678747
0	3678830
0	3678909
0	3678915
0	3678930
0	3679020
0	3679026
0	3679208
0	3679277
0	3679278
0	3679291
0	3679400
0	3679421
0	3679427
0	3679519
0	3679656
0	3679662
0	3679799
0	3679807
0	3679813
0	3679820
0	3679909
0	3679994
0	3680002
0	3680011
0	3680134
0	3680142
0	3680220
0	3680226
0	3680236
0	3680313
0	3680320
0	3680590
0	3680596
0	3680603
0	3680621
0	3680674
0	3680755
0	3680760
0	3680833
0	3680838
0	3680855
0	3680914
0	3680919
0	3681011
0	3681090
0	3681105
0	3681823
0	3682147
0	3682153
0	3682226
0	3682231
0	3682311
0	3682315
0	3682404
0	3682409
0	3682417
0	3682493
0	3682498
0	3682581
0	3682663
0	3682668
0	3682757
0	3682966
0	3682972
0	3682978
0	3683059
0	3683067
0	3683161
0	3683363
0	3683368
0	3683375
0	3683579
0	3683585
0	3683753
0	3683759
0	3683765
0	3683853
0	3683859
0	3683936
0	3683942
0	3683948
0	3684056
0	3684064
0	3684071
0	3684079
0	3684228
0	3684236
0	3684409
0	3684415
0	3684513
0	3684519
0	3684618
0	3684623
0	3684711
0	3684731
0	3684811
0	3684817
0	3684831
0	3684934
0	3684940
0	3685012
0	3685017
0	3685040
0	3685112
0	3685118
0	3685124
0	3685283
0	3685290
0	3685309
0	3685428
0	3685524
0	3685530
0	3685993
0	3685998
0	3686010
0	3686070
0	3686084
0	3686088
0	3686093
0	3686099
0	3686183
0	3686188
0	3686195
0	3686282
0	3686288
0	3686368
0	3686373
0	3686389
0	3686471
0	3686477
0	3686562
0	3686644
0	3686649
0	3686656
0	3686733
0	3686738
0	3686846
0	3686986
0	3687063
0	3687069
0	3687075
0	3687159
0	3687164
0	3687245
0	3687250
0	3687256
0	3687263
0	3687344
0	3687349
0	3687426
0	3687432
0	3687440
0	3687445
0	3687544
0	3687550
0	3687556
0	3687633
0	3687639
0	3687644
0	3687722
0	3687728
0	3687736
0	3687816
0	3687830
0	3687835
0	3687927
0	3687932
0	3688027
0	3688033
0	3688038
0	3688128
0	3688133
0	3688206
0	3688210
0	3688222
0	3688297
0	3688302
0	3688308
0	3688406
0	3688413
0	3688495
0	3688501
0	3688508
0	3688585
0	3688591
0	3688907
0	3689000
0	3689068
0	3689070
0	3689093
0	3689136
0	3689154
0	3689158
0	3689164
0	3689239
0	3689251
0	3689252
0	3689259
0	3689330
0	3689335
0	3689348
0	3689436
0	3689441
0	3689530
0	3689535
0	3689542
0	3689549
0	3689625
0	3689629
0	3689638
0	3689723
0	3689729
0	3689736
0	3689742
0	3689750
0	3689757
0	3689841
0	3689846
0	3689853
0	3689860
0	3689956
0	3689962
0	3689969
0	3690059
0	3690064
0	3690071
0	3690161
0	3690168
0	3690174
0	3690255
0	3690259
0	3690265
0	3690280
0	3690286
0	3690368
0	3690373
0	3690378
0	3690386
0	3690469
0	3690473
0	3690479
0	3690563
0	3690567
0	3690573
0	3690580
0	3690657
0	3690662
0	3690669
0	3690678
0	3690761
0	3690766
0	3690771
0	3690777
0	3690783
0	3690867
0	3690872
0	3690946
0	3690951
0	3691292
0	3691304
0	3691322
0	3691328
0	3691432
0	3691516
0	3691521
0	3691532
0	3691537
0	3691615
0	3691620
0	3691700
0	3691705
0	3691711
0	3691789
0	3691794
0	3691874
0	3691879
0	3691967
0	3691972
0	3691986
0	3692068
0	3692073
0	3692149
0	3692154
0	3692160
0	3692235
0	3692241
0	3692248
0	3692254
0	3692334
0	3692339
0	3692345
0	3692427
0	3692432
0	3692438
0	3692444
0	3692451
0	3692532
0	3692539
0	3692624
0	3692629
0	3692712
0	3692718
0	3692804
0	3692809
0	3692821
0	3692827
0	3692911
0	3692916
0	3692922
0	3692929
0	3693016
0	3693021
0	3693027
0	3693113
0	3693120
0	3693133
0	3693213
0	3693217
0	3693223
0	3693306
0	3693311
0	3693652
0	3693658
0	3693704
0	3693708
0	3693720
0	3693782
0	3693790
0	3693802
0	3693866
0	3693882
0	3693966
0	3693971
0	3693982
0	3693988
0	3694064
0	3694068
0	3694074
0	3694161
0	3694166
0	3694172
0	3694177
0	3694190
0	3694273
0	3694279
0	3694285
0	3694367
0	3694372
0	3694457
0	3694462
0	3694468
0	3694489
0	3694545
0	3694550
0	3694556
0	3694561
0	3694642
0	3694647
0	3694734
0	3694738
0	3694743
0	3694750
0	3694824
0	3694828
0	3694833
0	3694841
0	3694920
0	3694925
0	3695009
0	3695013
0	3695091
0	3695095
0	3695100
0	3695107
0	3695181
0	3695185
0	3695190
0	3695268
0	3695273
0	3695278
0	3695285
0	3695293
0	3695372
0	3695376
0	3695455
0	3695460
0	3695466
0	3695472
0	3695480
0	3695556
0	3695560
0	3695566
0	3695571
0	3695654
0	3695659
0	3695664
0	3695670
0	3695676
0	3695691
0	3695697
0	3695706
0	3695784
0	3695788
0	3695793
0	3695800
0	3695883
0	3695887
0	3695900
0	3695977
0	3695982
0	3695988
0	3695996
0	3696003
0	3696080
0	3696084
0	3696090
0	3696171
0	3696175
0	3696181
0	3696256
0	3696260
0	3696266
0	3696272
0	3696287
0	3696363
0	3696674
0	3696679
0	3696687
0	3696738
0	3696739
0	3696759
0	3696833
0	3696844
0	3696856
0	3696863
0	3696936
0	3696948
0	3696953
0	3697033
0	3697050
0	3697058
0	3697132
0	3697136
0	3697159
0	3697233
0	3697244
0	3697250
0	3697255
0	3697265
0	3697271
0	3697277
0	3697355
0	3697360
0	3697367
0	3697383
0	3697392
0	3697467
0	3697471
0	3697494
0	3697572
0	3697576
0	3697582
0	3697587
0	3697595
0	3697677
0	3697682
0	3697686
0	3697692
0	3697698
0	3697707
0	3697787
0	3697792
0	3697797
0	3697884
0	3697888
0	3697893
0	3697980
0	3698177
0	3698251
0	3698260
0	3698273
0	3698347
0	3698356
0	3698362
0	3698437
0	3698451
0	3698459
0	3698465
0	3698471
0	3698546
0	3698556
0	3698562
0	3698569
0	3698576
0	3698582
0	3698664
0	3698673
0	3698682
0	3698696
0	3698775
0	3698779
0	3698787
0	3698792
0	3698798
0	3698884
0	3698888
0	3698894
0	3698976
0	3698980
0	3698988
0	3698995
0	3699076
0	3699080
0	3699085
0	3699092
0	3699098
0	3699105
0	3699186
0	3699195
0	3699203
0	3699210
0	3699217
0	3699292
0	3699309
0	3699319
0	3699399
0	3699403
0	3699424
0	3699430
0	3699435
0	3699451
0	3699537
0	3699542
0	3699548
0	3699561
0	3699642
0	3699652
0	3699657
0	3699671
0	3699678
0	3699760
0	3699764
0	3699770
0	3699776
0	3699782
0	3699791
0	3699872
0	3699888
0	3699894
0	3699901
0	3699978
0	3699982
0	3699987
0	3699994
0	3700002
0	3700082
0	3700090
0	3700103
0	3700182
0	3700186
0	3700191
0	3700277
0	3700281
0	3700289
0	3700294
0	3700372
0	3700376
0	3700381
0	3700664
0	3700721
0	3700736
0	3700754
0	3700758
0	3700787
0	3700834
0	3700836
0	3700866
0	3700884
0	3700920
0	3700936
0	3701013
0	3701101
0	3701116
0	3701194
0	3701209
0	3701216
0	3701295
0	3701382
0	3701387
0	3701465
0	3701470
0	3701475
0	3701481
0	3701490
0	3701572
0	3701577
0	3701583
0	3701589
0	3701673
0	3701677
0	3701682
0	3701688
0	3701702
0	3701708
0	3701785
0	3701880
0	3701885
0	3701898
0	3701909
0	3701917
0	3701999
0	3702018
0	3702032
0	3702113
0	3702117
0	3702123
0	3702128
0	3702135
0	3702215
0	3702238
0	3702244
0	3702323
0	3702404
0	3702480
0	3702484
0	3702489
0	3702496
0	3702504
0	3702513
0	3702590
0	3702594
0	3702599
0	3702613
0	3702624
0	3702639
0	3702719
0	3702724
0	3702728
0	3702807
0	3702816
0	3702821
0	3702834
0	3702910
0	3702919
0	3702924
0	3703002
0	3703007
0	3703017
0	3703026
0	3703102
0	3703106
0	3703113
0	3703125
0	3703131
0	3703210
0	3703224
0	3703233
0	3703306
0	3703315
0	3703323
0	3703342
0	3703426
0	3703430
0	3703435
0	3703458
0	3703462
0	3703542
0	3703622
0	3703627
0	3703632
0	3703651
0	3703657
0	3703737
0	3704083
0	3704126
0	3704200
0	3704224
0	3704299
0	3704321
0	3704334
0	3704349
0	3704416
0	3704492
0	3704508
0	3704864
0	3706028
0	3706157
0	3706394
0	3706489
0	3706508
0	3706587
0	3706678
0	3706769
0	3706859
0	3706947
0	3706952
0	3707048
0	3707133
0	3707137
0	3707216
0	3707223
0	3707229
0	3707239
0	3707318
0	3707409
0	3707413
0	3707419
0	3707426
0	3707509
0	3707522
0	3707528
0	3707602
0	3707680
0	3707684
0	3707762
0	3707766
0	3707772
0	3707790
0	3707795
0	3707871
0	3707875
0	3707881
0	3707890
0	3707968
0	3707972
0	3708057
0	3708061
0	3708080
0	3708087
0	3708159
0	3708164
0	3708242
0	3708246
0	3708253
0	3708258
0	3708275
0	3708350
0	3708354
0	3708359
0	3708438
0	3708443
0	3708452
0	3708531
0	3708536
0	3708555
0	3708561
0	3708572
0	3708642
0	3708647
0	3708665
0	3708671
0	3708744
0	3708748
0	3708753
0	3708759
0	3708832
0	3708836
0	3708842
0	3708847
0	3708854
0	3708862
0	3708938
0	3708943
0	3708950
0	3708958
0	3708965
0	3708971
0	3709042
0	3709047
0	3709056
0	3709135
0	3709140
0	3709145
0	3709153
0	3709160
0	3709230
0	3709235
0	3709240
0	3709247
0	3709252
0	3709325
0	3709330
0	3709338
0	3709344
0	3709420
0	3709426
0	3709433
0	3709508
0	3709512
0	3709518
0	3709530
0	3709537
0	3709610
0	3709614
0	3709621
0	3709698
0	3709703
0	3709708
0	3709781
0	3709785
0	3709796
0	3709802
0	3709876
0	3709881
0	3709886
0	3709901
0	3709972
0	3709985
0	3710053
0	3710062
0	3710135
0	3710140
0	3710145
0	3710151
0	3710162
0	3710169
0	3710244
0	3710248
0	3710269
0	3710274
0	3710349
0	3710353
0	3710423
0	3710427
0	3710434
0	3710440
0	3710447
0	3710521
0	3710859
0	3710872
0	3710878
0	3710896
0	3710964
0	3711040
0	3711063
0	3711136
0	3711147
0	3711166
0	3711239
0	3711326
0	3711349
0	3711419
0	3711429
0	3711506
0	3711515
0	3711529
0	3711538
0	3711612
0	3711631
0	3711638
0	3711711
0	3711716
0	3711723
0	3711743
0	3711813
0	3711824
0	3711893
0	3711906
0	3711979
0	3711983
0	3711989
0	3711994
0	3712001
0	3712011
0	3712085
0	3712090
0	3712096
0	3712176
0	3712181
0	3712187
0	3712262
0	3712266
0	3712345
0	3712351
0	3712357
0	3712364
0	3712437
0	3712442
0	3712518
0	3712522
0	3712528
0	3712603
0	3712608
0	3712614
0	3712630
0	3712700
0	3712705
0	3712724
0	3712792
0	3712796
0	3712803
0	3712808
0	3712826
0	3712896
0	3712913
0	3712919
0	3712990
0	3712995
0	3713001
0	3713008
0	3713015
0	3713025
0	3713097
0	3713429
0	3713459
0	3713464
0	3713483
0	3713491
0	3713547
0	3713561
0	3713589
0	3713659
0	3713673
0	3713694
0	3713764
0	3713847
0	3713868
0	3713938
0	3713942
0	3713965
0	3714039
0	3714049
0	3714122
0	3714133
0	3714206
0	3714233
0	3714243
0	3714313
0	3714385
0	3714473
0	3714479
0	3714496
0	3714502
0	3714519
0	3714587
0	3714592
0	3714598
0	3714605
0	3714610
0	3714682
0	3714687
0	3714692
0	3714702
0	3714708
0	3714782
0	3714787
0	3714793
0	3714799
0	3714875
0	3714879
0	3714965
0	3714971
0	3714976
0	3714985
0	3715054
0	3715059
0	3715071
0	3715085
0	3715092
0	3715163
0	3715167
0	3715184
0	3715257
0	3715262
0	3715268
0	3715282
0	3715289
0	3715296
0	3715369
0	3715373
0	3715394
0	3715400
0	3715466
0	3715470
0	3715476
0	3715482
0	3715554
0	3715559
0	3715565
0	3715578
0	3715585
0	3715656
0	3715667
0	3715673
0	3715686
0	3715751
0	3715756
0	3715762
0	3715834
0	3715839
0	3715844
0	3715850
0	3715921
0	3715925
0	3715994
0	3716003
0	3716010
0	3716307
0	3716313
0	3716326
0	3716341
0	3716343
0	3716358
0	3716360
0	3716372
0	3716373
0	3716423
0	3716429
0	3716434
0	3716459
0	3716461
0	3716532
0	3716613
0	3716654
0	3716729
0	3716801
0	3716883
0	3716958
0	3716962
0	3716976
0	3717055
0	3717060
0	3717072
0	3717084
0	3717156
0	3717165
0	3717171
0	3717249
0	3717254
0	3717260
0	3717267
0	3717339
0	3717354
0	3717431
0	3717517
0	3717522
0	3717529
0	3717603
0	3717607
0	3717619
0	3717625
0	3717632
0	3717704
0	3717708
0	3717714
0	3717787
0	3717791
0	3717798
0	3717805
0	3717891
0	3717896
0	3717901
0	3717978
0	3717982
0	3717988
0	3717994
0	3718001
0	3718073
0	3718083
0	3718101
0	3718171
0	3718175
0	3718189
0	3718254
0	3718269
0	3718277
0	3718283
0	3718512
0	3718604
0	3718620
0	3718679
0	3718754
0	3718831
0	3718848
0	3718918
0	3718993
0	3719004
0	3719022
0	3719331
0	3719337
0	3719376
0	3719391
0	3719398
0	3719432
0	3719434
0	3719536
0	3719618
0	3719630
0	3719703
0	3719784
0	3719795
0	3719869
0	3719881
0	3719888
0	3719963
0	3719983
0	3720056
0	3720136
0	3720143
0	3720161
0	3720167
0	3720174
0	3720247
0	3720324
0	3720328
0	3720334
0	3720405
0	3720419
0	3720424
0	3720497
0	3720501
0	3720570
0	3720576
0	3720581
0	3720587
0	3720658
0	3720662
0	3720736
0	3720741
0	3720746
0	3720755
0	3720827
0	3720831
0	3720838
0	3720844
[truncated: 998,000+ more rows]
