# Supplementary material for: The serotonergic psychedelic N,N-dipropyltryptamine alters information-processing dynamics in in vitro cortical neural circuits
Source: Netw Neurosci. 2024 Dec 10;8(4):1421–38. doi: 10.1162/netn_a_00408 (PMC11674936; doi:10.1162/netn_a_00408)
Supplement: Supplementary file 1 [file netn-8-4-1421-s001.zip › culture_2_spikes_1.csv]

0	1
0	531
0	1882
0	2579
0	3260
0	3357
0	3392
0	3438
0	6380
0	6676
0	6700
0	6735
0	8270
0	8692
0	9596
0	11040
0	11485
0	14169
0	14344
0	15262
0	16016
0	16981
0	18094
0	19222
0	19498
0	19529
0	20680
0	20705
0	22717
0	22760
0	23442
0	25993
0	26984
0	27504
0	28240
0	29225
0	29617
0	29827
0	31900
0	32117
0	35201
0	36278
0	40161
0	40589
0	41171
0	42023
0	43165
0	43572
0	43616
0	46518
0	47851
0	48024
0	49545
0	51839
0	52386
0	52413
0	53188
0	55922
0	57298
0	58045
0	58510
0	59710
0	62587
0	63389
0	64708
0	65062
0	65613
0	66485
0	66736
0	66762
0	67850
0	68228
0	69160
0	69465
0	70584
0	70959
0	71787
0	72704
0	73282
0	74039
0	74281
0	75061
0	75554
0	76062
0	76942
0	77544
0	77812
0	78497
0	79234
0	79591
0	80011
0	80689
0	81789
0	82305
0	82381
0	83198
0	83946
0	84612
0	84932
0	85420
0	85898
0	86448
0	86614
0	87521
0	88189
0	89823
0	90668
0	91136
0	91781
0	92300
0	93746
0	94415
0	94884
0	94889
0	95552
0	96236
0	96502
0	97287
0	98077
0	98868
0	99404
0	99838
0	100512
0	101165
0	102015
0	102571
0	103599
0	104628
0	105252
0	105948
0	107124
0	107197
0	107917
0	109415
0	109708
0	110852
0	111155
0	111602
0	112062
0	113015
0	113507
0	113742
0	114259
0	114780
0	115032
0	115564
0	115827
0	116434
0	117339
0	118020
0	118970
0	119486
0	120379
0	120957
0	121298
0	121530
0	122394
0	123141
0	123960
0	124619
0	124645
0	125411
0	126322
0	127171
0	127762
0	128955
0	129531
0	130542
0	131071
0	131415
0	132686
0	133159
0	133269
0	133395
0	133916
0	134472
0	136484
0	136856
0	137596
0	138694
0	139298
0	140101
0	140898
0	141617
0	143828
0	144342
0	144807
0	144891
0	145869
0	146106
0	146908
0	148016
0	148796
0	149069
0	151881
0	152310
0	152844
0	153356
0	154023
0	154756
0	155878
0	156693
0	157889
0	159243
0	159956
0	160542
0	160991
0	161460
0	162369
0	163100
0	163759
0	164189
0	164512
0	165271
0	165936
0	166269
0	167748
0	168312
0	170887
0	172006
0	173371
0	174640
0	176136
0	176768
0	177361
0	178095
0	179445
0	180064
0	180738
0	181635
0	182051
0	182705
0	183815
0	185428
0	185687
0	186210
0	186855
0	187542
0	187933
0	188717
0	189311
0	190397
0	191024
0	191561
0	192507
0	193112
0	193890
0	194079
0	195647
0	196596
0	197671
0	198317
0	198981
0	199700
0	200931
0	201933
0	202324
0	203124
0	203598
0	204374
0	204963
0	207230
0	207683
0	207977
0	208561
0	209133
0	209991
0	210241
0	210899
0	211547
0	212171
0	213031
0	214033
0	214622
0	215315
0	215567
0	215846
0	216330
0	216663
0	217203
0	217896
0	218524
0	219210
0	219965
0	221125
0	221490
0	222599
0	223125
0	223799
0	224577
0	225370
0	225944
0	226530
0	227443
0	229245
0	229837
0	230330
0	230767
0	231240
0	231572
0	231869
0	232238
0	232853
0	233058
0	233721
0	234449
0	235073
0	235844
0	237762
0	240129
0	241760
0	242652
0	243309
0	244234
0	244852
0	245617
0	246697
0	247310
0	248828
0	249096
0	249290
0	250342
0	251464
0	252619
0	253322
0	254133
0	254756
0	255680
0	256867
0	257251
0	257636
0	257852
0	258428
0	259341
0	259631
0	260445
0	261032
0	261518
0	262200
0	263908
0	264785
0	265414
0	265787
0	265816
0	268538
0	269515
0	270634
0	270850
0	275127
0	276221
0	276576
0	276795
0	277238
0	277687
0	278135
0	278552
0	279379
0	279620
0	280046
0	280425
0	280911
0	281603
0	281707
0	282310
0	282657
0	283095
0	283563
0	284028
0	284587
0	284963
0	285349
0	285564
0	286191
0	286402
0	287156
0	287850
0	288131
0	288561
0	288901
0	289968
0	290774
0	291267
0	291687
0	292128
0	294737
0	295625
0	296658
0	296929
0	297560
0	298113
0	298913
0	300531
0	302359
0	303553
0	304664
0	304878
0	305625
0	307003
0	308106
0	310781
0	312028
0	312280
0	314615
0	315722
0	316734
0	320664
0	322090
0	322437
0	324199
0	325475
0	326289
0	326751
0	327643
0	328056
0	328741
0	328916
0	328990
0	329209
0	329910
0	330263
0	330666
0	331352
0	331744
0	331958
0	332292
0	332882
0	333111
0	333958
0	334815
0	335018
0	335892
0	336382
0	337012
0	337295
0	337716
0	338290
0	338657
0	339281
0	340213
0	341024
0	341651
0	342295
0	343261
0	344543
0	346070
0	347231
0	350087
0	352421
0	353143
0	355831
0	356445
0	356955
0	358400
0	358938
0	359084
0	360669
0	363975
0	366449
0	368235
0	369257
0	370042
0	370067
0	371532
0	372562
0	373595
0	374307
0	375570
0	375991
0	377255
0	380123
0	383131
0	383847
0	384417
0	384843
0	386894
0	387728
0	388690
0	389150
0	389775
0	390874
0	391415
0	392623
0	393454
0	396421
0	397334
0	398011
0	400635
0	403405
0	404580
0	405567
0	407258
0	408979
0	411842
0	412129
0	413242
0	414075
0	415786
0	417129
0	417650
0	419613
0	424221
0	425241
0	438413
0	439134
0	439501
0	440087
0	444329
0	446507
0	447293
0	448013
0	448797
0	451256
0	455534
0	455993
0	458084
0	459766
0	460257
0	461489
0	463560
0	464815
0	465928
0	466909
0	468783
0	470130
0	472753
0	473658
0	474207
0	476034
0	477219
0	478334
0	478589
0	481018
0	483080
0	484341
0	486067
0	487289
0	489308
0	491952
0	494257
0	495525
0	496442
0	498516
0	500649
0	501961
0	504130
0	507316
0	511983
0	513678
0	514135
0	514459
0	514686
0	516661
0	517320
0	517709
0	518129
0	519093
0	520840
0	521954
0	523082
0	524044
0	524674
0	525427
0	530079
0	532110
0	532868
0	533562
0	534570
0	535159
0	537684
0	538294
0	539103
0	541248
0	542076
0	542874
0	545136
0	546594
0	549682
0	550606
0	551694
0	554525
0	554782
0	559070
0	559252
0	560570
0	561639
0	561884
0	562307
0	562790
0	563607
0	564172
0	564694
0	565843
0	566761
0	567287
0	568258
0	568932
0	570443
0	570985
0	571490
0	572058
0	573573
0	573830
0	574668
0	575947
0	577384
0	579309
0	580930
0	581269
0	582068
0	584986
0	587866
0	589170
0	590229
0	591499
0	591864
0	592068
0	593665
0	595011
0	596043
0	597298
0	598016
0	599213
0	599892
0	600728
0	601326
0	602401
0	605884
0	607570
0	608668
0	609616
0	610571
0	611020
0	614575
0	617000
0	617304
0	617568
0	617968
0	618486
0	618992
0	619872
0	620382
0	621634
0	622369
0	622736
0	624956
0	631032
0	631894
0	637468
0	638236
0	640409
0	641357
0	644248
0	645890
0	647153
0	653034
0	653666
0	655517
0	656701
0	658278
0	659320
0	659804
0	660586
0	663713
0	664260
0	667181
0	671804
0	674866
0	678138
0	679250
0	681985
0	685012
0	688299
0	692671
0	701059
0	701236
0	701406
0	720000
0	724128
0	724810
0	727803
0	729262
0	731533
0	733255
0	737871
0	740941
0	741841
0	746316
0	749813
0	750238
0	750911
0	751634
0	752811
0	754195
0	755532
0	757192
0	757635
0	758285
0	760068
0	761442
0	762468
0	764943
0	765208
0	767070
0	768436
0	769736
0	773470
0	774798
0	775767
0	777730
0	778675
0	779564
0	780495
0	783137
0	786585
0	787278
0	787771
0	788373
0	789901
0	792920
0	793684
0	795996
0	796687
0	797705
0	798230
0	799656
0	801289
0	802464
0	803297
0	804086
0	804728
0	805393
0	806219
0	806698
0	807246
0	807789
0	808677
0	809473
0	809564
0	810833
0	811284
0	813812
0	815424
0	821555
0	822176
0	824717
0	827034
0	827629
0	830425
0	831713
0	832154
0	833994
0	839378
0	841906
0	842369
0	844348
0	845125
0	846840
0	848524
0	849695
0	850135
0	855731
0	858365
0	861483
0	863247
0	864161
0	864258
0	864324
0	865869
0	868045
0	869161
0	871109
0	871986
0	880234
0	883796
0	884981
0	885590
0	891176
0	893238
0	895240
0	896528
0	897628
0	901923
0	903333
0	908907
0	909828
0	912155
0	917601
0	918739
0	923460
0	925122
0	927816
0	931534
0	936556
0	939053
0	939059
0	941640
0	942438
0	945058
0	946793
0	948372
0	951265
0	952996
0	956521
0	957931
0	958418
0	967249
0	972272
0	972853
0	974855
0	976723
0	976768
0	977207
0	977989
0	978409
0	978688
0	979334
0	979810
0	980312
0	980738
0	981195
0	981577
0	981893
0	982065
0	983091
0	983540
0	984133
0	984405
0	984939
0	985631
0	986021
0	986689
0	986691
0	987558
0	987597
0	988286
0	988825
0	989716
0	990664
0	991433
0	991509
0	992179
0	993045
0	993488
0	993746
0	996583
0	999370
0	1001056
0	1001313
0	1003845
0	1006732
0	1008579
0	1011547
0	1014161
0	1014587
0	1014951
0	1016094
0	1018078
0	1022272
0	1023525
0	1023979
0	1026507
0	1027595
0	1032467
0	1034185
0	1036038
0	1036638
0	1039278
0	1040917
0	1042503
0	1042973
0	1043457
0	1045016
0	1046897
0	1047689
0	1048731
0	1049025
0	1050711
0	1051617
0	1052066
0	1056890
0	1059378
0	1061127
0	1064398
0	1068678
0	1069048
0	1070184
0	1071379
0	1072353
0	1073179
0	1073329
0	1073581
0	1073812
0	1073975
0	1074215
0	1074438
0	1074647
0	1074851
0	1075046
0	1075233
0	1075391
0	1075936
0	1076213
0	1076467
0	1076683
0	1077035
0	1077306
0	1077459
0	1077659
0	1077665
0	1078044
0	1078587
0	1078808
0	1079307
0	1079922
0	1080232
0	1080612
0	1080805
0	1081608
0	1081994
0	1082304
0	1082929
0	1083350
0	1083773
0	1084216
0	1084798
0	1085305
0	1085509
0	1086345
0	1087152
0	1087302
0	1087866
0	1088075
0	1088476
0	1089061
0	1089419
0	1089631
0	1090308
0	1091014
0	1091591
0	1092041
0	1092759
0	1094042
0	1094565
0	1095333
0	1096711
0	1097844
0	1100427
0	1102673
0	1103914
0	1104872
0	1106117
0	1107038
0	1107750
0	1108453
0	1110452
0	1111487
0	1112433
0	1113388
0	1119572
0	1120078
0	1120255
0	1122884
0	1127763
0	1129678
0	1130570
0	1131277
0	1132081
0	1132708
0	1133344
0	1133690
0	1134481
0	1135110
0	1136355
0	1137150
0	1139035
0	1139282
0	1140095
0	1141462
0	1142614
0	1145066
0	1146072
0	1146635
0	1147431
0	1148127
0	1149396
0	1149508
0	1150028
0	1151655
0	1154135
0	1154685
0	1156706
0	1157507
0	1159680
0	1160948
0	1161524
0	1162851
0	1164594
0	1165554
0	1168746
0	1169550
0	1169853
0	1171078
0	1172825
0	1179273
0	1180841
0	1181343
0	1182362
0	1188512
0	1191764
0	1193604
0	1195727
0	1198719
0	1199946
0	1201060
0	1204293
0	1205150
0	1207473
0	1208329
0	1210481
0	1211885
0	1215049
0	1216205
0	1216762
0	1218645
0	1218979
0	1221122
0	1222322
0	1223786
0	1225412
0	1226384
0	1229067
0	1230547
0	1230702
0	1231472
0	1232512
0	1236130
0	1238055
0	1238650
0	1241948
0	1243095
0	1244320
0	1245849
0	1248793
0	1251134
0	1251998
0	1254862
0	1257766
0	1259342
0	1267620
0	1270551
0	1272566
0	1276476
0	1279908
0	1283911
0	1284449
0	1284999
0	1285912
0	1286875
0	1287428
0	1288199
0	1288439
0	1289876
0	1290433
0	1291361
0	1292127
0	1293246
0	1294343
0	1295200
0	1300720
0	1303307
0	1304651
0	1305896
0	1306814
0	1314735
0	1315839
0	1317645
0	1318173
0	1319197
0	1322503
0	1324283
0	1325353
0	1330550
0	1331623
0	1332281
0	1333108
0	1334468
0	1335122
0	1335939
0	1336928
0	1340406
0	1344771
0	1348992
0	1352627
0	1354417
0	1357765
0	1358429
0	1359358
0	1359730
0	1360021
0	1360455
0	1360654
0	1361041
0	1361294
0	1361869
0	1362086
0	1362436
0	1362769
0	1363232
0	1363453
0	1363709
0	1364348
0	1364930
0	1365600
0	1365890
0	1366608
0	1367127
0	1368057
0	1368978
0	1370169
0	1370887
0	1371670
0	1372254
0	1373073
0	1373938
0	1374157
0	1375406
0	1375926
0	1376375
0	1376993
0	1377347
0	1377975
0	1379014
0	1379450
0	1380171
0	1381674
0	1382286
0	1382681
0	1382978
0	1383195
0	1383498
0	1384033
0	1384480
0	1385287
0	1385751
0	1386538
0	1387373
0	1388084
0	1388992
0	1389334
0	1389729
0	1389961
0	1390375
0	1390981
0	1391426
0	1391760
0	1392098
0	1392816
0	1393286
0	1393916
0	1394194
0	1394585
0	1395224
0	1396243
0	1396441
0	1396914
0	1397901
0	1400162
0	1401071
0	1402250
0	1404602
0	1407434
0	1408440
0	1409875
0	1411139
0	1412932
0	1415282
0	1419045
0	1422108
0	1423256
0	1425008
0	1426199
0	1431155
0	1434224
0	1437170
0	1438223
0	1438749
0	1440641
0	1441794
0	1442633
0	1443614
0	1446549
0	1447767
0	1453171
0	1457328
0	1457847
0	1459775
0	1461295
0	1463679
0	1466489
0	1467682
0	1469654
0	1470782
0	1472509
0	1473333
0	1474164
0	1476497
0	1480477
0	1481447
0	1482054
0	1485105
0	1489667
0	1499891
0	1501269
0	1503481
0	1506932
0	1508181
0	1509713
0	1515336
0	1515941
0	1517294
0	1518850
0	1520748
0	1521436
0	1524713
0	1527068
0	1532685
0	1533944
0	1534835
0	1538766
0	1543268
0	1545192
0	1548149
0	1550925
0	1552285
0	1553247
0	1554083
0	1560817
0	1569496
0	1573169
0	1573376
0	1573758
0	1574008
0	1574405
0	1574785
0	1575228
0	1575647
0	1576280
0	1576525
0	1576991
0	1577468
0	1577910
0	1578671
0	1579317
0	1579739
0	1580104
0	1580614
0	1581289
0	1581956
0	1583219
0	1583676
0	1584143
0	1584962
0	1585193
0	1585943
0	1587114
0	1589030
0	1590306
0	1591518
0	1592328
0	1593389
0	1595531
0	1596647
0	1597734
0	1598230
0	1598865
0	1599122
0	1599999
0	1601555
0	1602718
0	1603400
0	1604434
0	1608598
0	1610258
0	1614955
0	1616991
0	1621103
0	1621777
0	1622572
0	1625315
0	1641425
0	1642682
0	1646857
0	1648547
0	1649276
0	1651619
0	1655516
0	1657600
0	1659034
0	1663557
0	1664467
0	1665202
0	1667167
0	1667376
0	1670648
0	1671443
0	1672567
0	1675253
0	1676286
0	1677332
0	1678933
0	1681555
0	1686735
0	1692033
0	1716823
0	1734336
0	1739156
0	1741642
0	1747061
0	1750722
0	1751880
0	1754152
0	1763324
0	1763961
0	1766989
0	1768355
0	1774489
0	1774992
0	1775516
0	1777325
0	1779559
0	1781522
0	1782134
0	1782746
0	1783438
0	1784255
0	1784854
0	1785750
0	1786989
0	1787865
0	1788474
0	1789615
0	1791890
0	1793258
0	1797477
0	1800727
0	1805184
0	1812733
0	1816278
0	1817025
0	1821346
0	1825621
0	1827257
0	1830663
0	1833899
0	1837501
0	1839296
0	1840789
0	1842853
0	1843763
0	1844823
0	1845472
0	1845938
0	1846301
0	1846756
0	1847191
0	1847689
0	1847975
0	1848708
0	1850468
0	1852246
0	1852760
0	1853016
0	1853423
0	1853699
0	1854188
0	1854745
0	1855206
0	1855665
0	1856292
0	1856973
0	1857612
0	1857883
0	1858778
0	1860547
0	1861697
0	1862431
0	1865639
0	1866894
0	1867550
0	1868622
0	1869848
0	1871053
0	1873000
0	1873723
0	1877070
0	1878058
0	1880710
0	1885296
0	1886586
0	1886886
0	1888034
0	1890310
0	1900921
0	1901690
0	1905416
0	1911032
0	1917657
0	1925521
0	1929267
0	1930095
0	1937731
0	1938550
0	1944747
0	1950837
0	1954453
0	1955569
0	1956812
0	1959658
0	1966530
0	1973032
0	1980476
0	1982022
0	2000883
0	2001089
0	2011286
0	2024366
0	2035588
0	2043897
0	2046138
0	2052054
0	2053077
0	2053810
0	2054608
0	2055062
0	2055424
0	2056015
0	2056686
0	2057143
0	2057858
0	2058311
0	2059104
0	2059615
0	2060191
0	2061528
0	2062519
0	2064659
0	2065482
0	2067499
0	2068234
0	2070653
0	2081469
0	2084192
0	2085733
0	2095087
0	2104440
0	2112992
0	2114863
0	2116013
0	2117400
0	2127366
0	2158318
0	2158357
0	2158368
0	2158835
0	2159587
0	2160127
0	2160823
0	2161441
0	2161683
0	2162444
0	2163146
0	2164065
0	2164576
0	2165109
0	2167534
0	2168784
0	2170221
0	2178299
0	2183615
0	2187240
0	2189187
0	2195214
0	2206646
0	2209759
0	2219593
0	2227727
0	2238548
0	2244516
0	2253958
0	2270600
0	2280515
0	2305047
0	2313528
0	2319147
0	2342421
0	2345195
0	2354162
0	2356121
0	2356809
0	2357369
0	2358071
0	2358581
0	2358824
0	2359288
0	2359709
0	2360917
0	2361733
0	2362692
0	2363624
0	2364320
0	2365360
0	2366231
0	2367772
0	2381329
0	2395680
0	2399329
0	2406513
0	2413350
0	2416102
0	2422948
0	2434840
0	2436655
0	2437637
0	2438697
0	2439647
0	2446904
0	2448746
0	2455118
0	2456378
0	2459258
0	2471080
0	2482540
0	2487665
0	2488576
0	2488970
0	2489460
0	2489747
0	2492264
0	2492985
0	2494068
0	2495071
0	2498469
0	2507859
0	2517677
0	2613638
0	2739360
0	2766527
0	2767816
0	2769751
0	2770366
0	2771113
0	2774423
0	2778704
0	2848892
0	2860177
0	2861387
0	2871480
0	2948992
0	2949906
0	2950890
0	2952857
0	2953992
0	2955111
0	2955786
0	2956603
0	2958652
0	2960369
0	2960567
0	2967242
0	3049125
0	3056329
0	3064002
0	3072448
0	3098597
0	3100755
0	3119607
0	3121387
0	3148359
0	3159861
0	3176778
0	3229308
0	3247818
0	3247834
0	3256969
0	3270234
0	3297487
0	3324133
0	3333199
0	3345795
0	3346823
0	3347805
0	3349702
0	3369710
0	3426407
0	3462561
0	3468093
0	3479182
0	3490962
0	3492985
0	3494308
0	3496960
0	3506201
0	3510704
0	3536564
0	3569555
0	3584497
0	3600543
0	3601893
0	3603243
0	3604016
0	3604489
0	3604959
0	3606016
0	3608298
0	3608641
0	3608834
0	3609495
0	3611032
0	3611937
0	3612276
0	3612543
0	3613093
0	3613503
0	3614019
0	3615895
0	3616279
0	3616371
0	3616551
0	3616761
0	3617274
0	3617588
0	3617873
0	3619038
0	3619265
0	3619475
0	3619660
0	3620003
0	3620274
0	3620702
0	3620892
0	3621467
0	3621688
0	3622800
0	3622974
0	3623142
0	3623832
0	3624120
0	3624425
0	3624623
0	3624910
0	3625147
0	3625436
0	3625694
0	3625731
0	3625873
0	3626336
0	3626823
0	3626981
0	3627188
0	3627691
0	3627959
0	3628757
0	3629320
0	3629473
0	3629631
0	3629751
0	3630198
0	3630488
0	3631051
0	3631828
0	3631994
0	3632121
0	3632442
0	3632845
0	3633637
0	3633839
0	3634364
0	3634769
0	3635253
0	3635708
0	3636215
0	3636950
0	3637153
0	3637906
0	3638104
0	3638271
0	3638554
0	3638889
0	3639107
0	3639377
0	3639742
0	3639875
0	3640240
0	3640952
0	3641259
0	3641623
0	3642644
0	3642773
0	3643121
0	3643265
0	3643884
0	3644030
0	3644234
0	3644490
0	3644875
0	3645054
0	3645235
0	3645494
0	3645761
0	3646113
0	3646245
0	3646822
0	3646930
0	3647049
0	3647214
0	3647503
0	3647612
0	3647921
0	3648049
0	3648133
0	3648371
0	3649113
0	3649224
0	3649411
0	3649760
0	3649898
0	3650165
0	3650398
0	3650737
0	3651236
0	3651334
0	3651508
0	3651643
0	3651805
0	3652003
0	3652172
0	3652312
0	3652437
0	3652630
0	3653027
0	3653204
0	3653838
0	3653996
0	3654141
0	3654326
0	3654815
0	3654896
0	3655075
0	3655259
0	3655778
0	3655928
0	3656237
0	3656434
0	3656590
0	3656739
0	3657056
0	3657250
0	3657463
0	3657777
0	3658036
0	3658439
0	3658623
0	3658940
0	3659086
0	3659351
0	3659859
0	3659939
0	3660187
0	3660355
0	3660516
0	3661597
0	3661701
0	3661834
0	3662120
0	3662248
0	3662403
0	3662530
0	3662865
0	3663049
0	3663154
0	3663274
0	3663491
0	3663566
0	3663826
0	3664001
0	3664296
0	3664765
0	3665029
0	3665163
0	3665338
0	3665468
0	3665706
0	3665910
0	3666047
0	3666211
0	3666661
0	3666838
0	3666950
0	3667030
0	3667115
0	3667281
0	3667800
0	3667906
0	3668045
0	3668238
0	3668398
0	3668550
0	3668938
0	3669128
0	3669788
0	3669958
0	3670412
0	3670605
0	3670772
0	3671146
0	3671645
0	3671913
0	3672082
0	3672199
0	3672793
0	3672951
0	3673292
0	3673477
0	3673597
0	3673978
0	3674163
0	3674532
0	3674935
0	3675276
0	3675589
0	3675769
0	3675926
0	3676190
0	3676462
0	3676760
0	3676981
0	3677478
0	3677740
0	3678123
0	3678334
0	3678493
0	3679336
0	3679533
0	3680604
0	3680813
0	3680943
0	3681125
0	3681465
0	3681880
0	3682243
0	3682572
0	3682583
0	3682696
0	3683012
0	3683258
0	3683405
0	3683766
0	3684078
0	3684183
0	3684454
0	3684488
0	3684727
0	3684915
0	3685079
0	3685202
0	3685355
0	3685628
0	3685826
0	3686290
0	3686464
0	3686896
0	3687356
0	3687775
0	3688462
0	3688800
0	3689691
0	3690253
0	3691150
0	3691275
0	3691469
0	3691557
0	3692192
0	3692391
0	3692507
0	3693032
0	3693158
0	3693399
0	3693781
0	3694057
0	3694512
0	3694858
0	3695075
0	3695437
0	3695903
0	3696585
0	3696791
0	3697214
0	3697531
0	3698109
0	3698448
0	3698618
0	3699122
0	3699277
0	3699792
0	3700543
0	3701034
0	3701174
0	3701336
0	3701471
0	3701845
0	3702070
0	3702661
0	3702792
0	3702997
0	3703438
0	3703855
0	3703930
0	3704237
0	3704412
0	3704734
0	3704940
0	3705132
0	3705232
0	3706119
0	3706312
0	3706641
0	3707023
0	3707267
0	3707717
0	3707949
0	3708217
0	3708641
0	3709575
0	3710264
0	3710456
0	3710589
0	3710833
0	3711199
0	3711643
0	3711933
0	3712432
0	3712858
0	3713382
0	3713779
0	3714041
0	3714704
0	3715309
0	3716396
0	3716982
0	3717178
0	3717540
0	3717956
0	3718423
0	3719018
0	3719282
0	3720159
0	3720359
0	3720524
0	3720969
0	3721341
0	3721614
0	3722015
0	3722505
0	3722899
0	3723596
0	3723966
0	3724162
0	3725187
0	3725525
0	3726725
0	3727157
0	3728069
0	3728166
0	3729666
0	3730384
0	3730692
0	3730800
0	3731059
0	3731447
0	3732074
0	3732433
0	3732894
0	3733658
0	3734671
0	3735749
0	3736055
0	3737452
0	3737719
0	3737906
0	3738070
0	3738412
0	3739306
0	3739649
0	3739941
0	3740512
0	3741521
0	3742200
0	3742493
0	3742962
0	3743325
[truncated: 314,432 more rows]
