# Supplementary material for: The serotonergic psychedelic N,N-dipropyltryptamine alters information-processing dynamics in in vitro cortical neural circuits
Source: Netw Neurosci. 2024 Dec 10;8(4):1421–38. doi: 10.1162/netn_a_00408 (PMC11674936; doi:10.1162/netn_a_00408)
Supplement: Supplementary file 1 [file netn-8-4-1421-s001.zip › culture_3_spikes_1.csv]

0	1
0	196607
0	268097
0	683996
0	691625
0	691862
0	702407
0	732352
0	734648
0	760330
0	3598252
0	3598291
0	3598297
0	3598311
0	3598343
0	3598422
0	3598475
0	3598493
0	3598533
0	3598581
0	3598611
0	3598629
0	3598676
0	3598696
0	3598746
0	3598815
0	3598841
0	3598877
0	3598914
0	3598950
0	3598993
0	3599062
0	3599165
0	3599214
0	3599244
0	3599286
0	3599343
0	3599471
0	3599497
0	3599601
0	3599645
0	3599684
0	3599724
0	3599744
0	3599859
0	3599887
0	3599900
0	3599926
0	3599980
0	3600037
0	3600062
0	3600151
0	3600198
0	3600224
0	3600249
0	3600271
0	3600298
0	3600352
0	3600400
0	3600451
0	3600480
0	3600516
0	3600555
0	3600637
0	3600662
0	3600711
0	3600757
0	3600802
0	3600900
0	3600945
0	3601055
0	3601088
0	3601108
0	3601123
0	3601163
0	3601191
0	3601238
0	3601302
0	3601358
0	3601379
0	3601426
0	3601472
0	3601507
0	3601518
0	3601570
0	3601587
0	3601630
0	3601672
0	3601688
0	3601752
0	3601774
0	3601811
0	3601856
0	3601872
0	3601939
0	3601960
0	3602023
0	3602099
0	3602192
0	3602203
0	3602260
0	3602306
0	3602338
0	3602361
0	3602388
0	3602488
0	3602538
0	3602556
0	3602608
0	3602662
0	3602678
0	3602712
0	3602740
0	3602775
0	3602844
0	3602862
0	3602886
0	3602936
0	3602973
0	3602991
0	3603072
0	3603109
0	3603159
0	3603220
0	3603237
0	3603251
0	3603317
0	3603344
0	3603350
0	3603413
0	3603451
0	3603493
0	3603624
0	3603663
0	3603707
0	3603746
0	3603779
0	3603798
0	3603830
0	3603868
0	3603883
0	3603965
0	3604011
0	3604091
0	3604163
0	3604191
0	3604229
0	3604295
0	3604322
0	3604347
0	3604368
0	3604401
0	3604522
0	3604539
0	3604554
0	3604566
0	3604633
0	3604680
0	3604712
0	3604774
0	3604792
0	3604841
0	3604956
0	3605016
0	3605029
0	3605071
0	3605093
0	3605155
0	3605213
0	3605263
0	3605325
0	3605374
0	3605408
0	3605463
0	3605475
0	3605559
0	3605654
0	3605684
0	3605748
0	3605812
0	3605825
0	3605853
0	3605884
0	3605920
0	3605934
0	3606003
0	3606059
0	3606081
0	3606145
0	3606163
0	3606228
0	3606240
0	3606289
0	3606330
0	3606375
0	3606404
0	3606443
0	3606499
0	3606522
0	3606644
0	3606690
0	3606702
0	3606812
0	3606828
0	3606849
0	3606881
0	3606985
0	3607097
0	3607182
0	3607203
0	3607256
0	3607276
0	3607303
0	3607346
0	3607389
0	3607408
0	3607470
0	3607495
0	3607542
0	3607565
0	3607633
0	3607673
0	3607727
0	3607768
0	3607783
0	3607820
0	3607842
0	3607869
0	3607938
0	3608008
0	3608025
0	3608061
0	3608084
0	3608151
0	3608173
0	3608202
0	3608274
0	3608304
0	3608326
0	3608372
0	3608450
0	3608482
0	3608569
0	3608615
0	3608633
0	3608668
0	3608689
0	3608711
0	3608741
0	3608763
0	3608835
0	3608869
0	3608895
0	3608915
0	3608954
0	3609023
0	3609059
0	3609100
0	3609149
0	3609181
0	3609196
0	3609224
0	3609239
0	3609249
0	3609312
0	3609329
0	3609410
0	3609499
0	3609548
0	3609567
0	3609621
0	3609668
0	3609710
0	3609729
0	3609791
0	3609862
0	3609902
0	3609938
0	3609980
0	3610029
0	3610062
0	3610158
0	3610204
0	3610231
0	3610285
0	3610335
0	3610387
0	3610441
0	3610459
0	3610477
0	3610508
0	3610542
0	3610598
0	3610680
0	3610699
0	3610756
0	3610805
0	3610817
0	3610887
0	3610965
0	3610993
0	3611046
0	3611127
0	3611186
0	3611274
0	3611300
0	3611333
0	3611407
0	3611466
0	3611493
0	3611566
0	3611577
0	3611717
0	3611756
0	3611773
0	3611808
0	3611827
0	3611902
0	3611971
0	3612007
0	3612079
0	3612127
0	3612184
0	3612205
0	3612247
0	3612259
0	3612306
0	3612347
0	3612366
0	3612396
0	3612442
0	3612484
0	3612506
0	3612562
0	3612598
0	3612666
0	3612679
0	3612731
0	3612776
0	3612797
0	3612846
0	3612857
0	3612900
0	3612920
0	3612993
0	3613044
0	3613054
0	3613167
0	3613185
0	3613231
0	3613249
0	3613293
0	3613323
0	3613390
0	3613424
0	3613477
0	3613491
0	3613529
0	3613548
0	3613592
0	3613644
0	3613673
0	3613692
0	3613733
0	3613746
0	3613797
0	3613810
0	3613863
0	3613919
0	3613939
0	3613982
0	3613992
0	3614105
0	3614208
0	3614233
0	3614352
0	3614369
0	3614457
0	3614515
0	3614569
0	3614590
0	3614652
0	3614673
0	3614717
0	3614774
0	3614797
0	3614869
0	3614914
0	3614931
0	3614990
0	3615029
0	3615104
0	3615134
0	3615188
0	3615209
0	3615234
0	3615308
0	3615374
0	3615397
0	3615472
0	3615518
0	3615569
0	3615603
0	3615691
0	3615753
0	3615780
0	3615799
0	3615837
0	3615858
0	3615893
0	3615931
0	3615956
0	3616010
0	3616045
0	3616092
0	3616172
0	3616191
0	3616204
0	3616229
0	3616346
0	3616367
0	3616380
0	3616468
0	3616477
0	3616499
0	3616527
0	3616547
0	3616576
0	3616591
0	3616635
0	3616687
0	3616797
0	3616846
0	3616865
0	3616892
0	3616914
0	3616933
0	3616975
0	3616995
0	3617047
0	3617060
0	3617106
0	3617185
0	3617198
0	3617243
0	3617269
0	3617288
0	3617376
0	3617448
0	3617468
0	3617521
0	3617534
0	3617564
0	3617640
0	3617672
0	3617685
0	3617717
0	3617759
0	3617772
0	3617875
0	3617906
0	3617925
0	3618044
0	3618085
0	3618110
0	3618195
0	3618218
0	3618242
0	3618289
0	3618311
0	3618361
0	3618430
0	3618445
0	3618486
0	3618536
0	3618585
0	3618669
0	3618681
0	3618716
0	3618797
0	3618863
0	3618883
0	3618961
0	3618974
0	3619023
0	3619042
0	3619096
0	3619133
0	3619204
0	3619233
0	3619240
0	3619277
0	3619314
0	3619324
0	3619371
0	3619414
0	3619506
0	3619555
0	3619604
0	3619648
0	3619664
0	3619713
0	3619743
0	3619770
0	3619814
0	3619861
0	3619898
0	3619940
0	3620016
0	3620061
0	3620087
0	3620166
0	3620180
0	3620258
0	3620309
0	3620332
0	3620347
0	3620382
0	3620433
0	3620458
0	3620497
0	3620525
0	3620565
0	3620629
0	3620656
0	3620725
0	3620747
0	3620828
0	3620892
0	3620906
0	3620965
0	3621009
0	3621051
0	3621064
0	3621147
0	3621184
0	3621245
0	3621294
0	3621333
0	3621373
0	3621423
0	3621470
0	3621538
0	3621581
0	3621626
0	3621655
0	3621713
0	3621761
0	3621784
0	3621897
0	3621919
0	3621948
0	3622005
0	3622017
0	3622040
0	3622059
0	3622147
0	3622160
0	3622209
0	3622246
0	3622263
0	3622300
0	3622339
0	3622392
0	3622472
0	3622494
0	3622526
0	3622544
0	3622556
0	3622589
0	3622723
0	3622789
0	3622824
0	3622841
0	3622911
0	3622923
0	3622956
0	3622989
0	3623062
0	3623103
0	3623121
0	3623145
0	3623179
0	3623192
0	3623234
0	3623283
0	3623364
0	3623423
0	3623441
0	3623486
0	3623523
0	3623576
0	3623629
0	3623648
0	3623704
0	3623767
0	3623801
0	3623824
0	3623834
0	3623935
0	3623950
0	3624009
0	3624026
0	3624052
0	3624074
0	3624103
0	3624147
0	3624172
0	3624302
0	3624344
0	3624363
0	3624390
0	3624418
0	3624434
0	3624505
0	3624561
0	3624591
0	3624641
0	3624680
0	3624756
0	3624791
0	3624811
0	3624856
0	3624905
0	3624940
0	3624971
0	3625010
0	3625043
0	3625065
0	3625129
0	3625218
0	3625249
0	3625309
0	3625341
0	3625375
0	3625397
0	3625502
0	3625514
0	3625597
0	3625616
0	3625629
0	3625641
0	3625658
0	3625683
0	3625752
0	3625767
0	3625798
0	3625843
0	3625899
0	3625932
0	3625960
0	3625990
0	3626027
0	3626045
0	3626078
0	3626125
0	3626140
0	3626175
0	3626210
0	3626312
0	3626336
0	3626382
0	3626408
0	3626469
0	3626554
0	3626564
0	3626605
0	3626620
0	3626648
0	3626705
0	3626751
0	3626787
0	3626796
0	3626828
0	3626841
0	3626916
0	3626950
0	3627000
0	3627016
0	3627045
0	3627076
0	3627093
0	3627108
0	3627180
0	3627189
0	3627216
0	3627258
0	3627298
0	3627316
0	3627396
0	3627408
0	3627453
0	3627484
0	3627518
0	3627562
0	3627603
0	3627643
0	3627671
0	3627700
0	3627752
0	3627772
0	3627835
0	3627859
0	3627899
0	3627933
0	3627954
0	3628017
0	3628055
0	3628069
0	3628089
0	3628120
0	3628185
0	3628234
0	3628271
0	3628375
0	3628389
0	3628456
0	3628479
0	3628496
0	3628539
0	3628560
0	3628636
0	3628680
0	3628714
0	3628760
0	3628777
0	3628808
0	3628883
0	3628898
0	3628918
0	3628952
0	3629005
0	3629022
0	3629120
0	3629160
0	3629204
0	3629219
0	3629253
0	3629295
0	3629335
0	3629398
0	3629422
0	3629453
0	3629462
0	3629475
0	3629552
0	3629595
0	3629616
0	3629673
0	3629766
0	3629808
0	3629835
0	3629870
0	3629905
0	3629952
0	3629991
0	3630021
0	3630051
0	3630076
0	3630092
0	3630110
0	3630147
0	3630225
0	3630241
0	3630292
0	3630322
0	3630393
0	3630429
0	3630470
0	3630507
0	3630519
0	3630571
0	3630591
0	3630634
0	3630755
0	3630781
0	3630843
0	3630861
0	3630872
0	3630990
0	3631083
0	3631095
0	3631116
0	3631221
0	3631255
0	3631354
0	3631367
0	3631406
0	3631425
0	3631449
0	3631482
0	3631523
0	3631589
0	3631619
0	3631629
0	3631672
0	3631732
0	3631764
0	3631852
0	3631869
0	3631887
0	3631932
0	3631954
0	3631999
0	3632028
0	3632094
0	3632156
0	3632181
0	3632203
0	3632241
0	3632263
0	3632293
0	3632316
0	3632339
0	3632383
0	3632481
0	3632497
0	3632557
0	3632578
0	3632593
0	3632632
0	3632662
0	3632692
0	3632746
0	3632785
0	3632841
0	3632879
0	3632902
0	3632935
0	3633013
0	3633075
0	3633120
0	3633185
0	3633228
0	3633283
0	3633369
0	3633378
0	3633419
0	3633430
0	3633457
0	3633478
0	3633502
0	3633512
0	3633574
0	3633601
0	3633623
0	3633697
0	3633715
0	3633772
0	3633794
0	3633833
0	3633873
0	3633921
0	3633938
0	3633947
0	3633990
0	3634052
0	3634072
0	3634096
0	3634110
0	3634164
0	3634220
0	3634250
0	3634264
0	3634316
0	3634328
0	3634363
0	3634419
0	3634438
0	3634497
0	3634577
0	3634645
0	3634659
0	3634695
0	3634740
0	3634757
0	3634789
0	3634874
0	3634910
0	3634935
0	3634955
0	3634991
0	3635041
0	3635088
0	3635131
0	3635209
0	3635254
0	3635320
0	3635339
0	3635408
0	3635432
0	3635458
0	3635498
0	3635509
0	3635548
0	3635631
0	3635661
0	3635695
0	3635778
0	3635791
0	3635837
0	3635862
0	3635900
0	3636017
0	3636035
0	3636053
0	3636068
0	3636127
0	3636137
0	3636193
0	3636209
0	3636221
0	3636258
0	3636268
0	3636295
0	3636344
0	3636357
0	3636426
0	3636459
0	3636536
0	3636563
0	3636617
0	3636688
0	3636736
0	3636766
0	3636799
0	3636813
0	3636893
0	3636956
0	3636985
0	3637001
0	3637034
0	3637056
0	3637093
0	3637121
0	3637188
0	3637268
0	3637299
0	3637312
0	3637338
0	3637364
0	3637404
0	3637435
0	3637452
0	3637476
0	3637551
0	3637601
0	3637641
0	3637695
0	3637732
0	3637771
0	3637807
0	3637856
0	3637877
0	3637902
0	3637963
0	3638006
0	3638042
0	3638051
0	3638081
0	3638091
0	3638130
0	3638186
0	3638241
0	3638258
0	3638296
0	3638364
0	3638391
0	3638433
0	3638451
0	3638516
0	3638563
0	3638587
0	3638599
0	3638632
0	3638701
0	3638740
0	3638754
0	3638840
0	3638876
0	3638910
0	3638925
0	3638970
0	3639010
0	3639033
0	3639086
0	3639111
0	3639176
0	3639194
0	3639276
0	3639314
0	3639341
0	3639355
0	3639420
0	3639478
0	3639537
0	3639558
0	3639587
0	3639635
0	3639708
0	3639731
0	3639772
0	3639864
0	3639888
0	3639943
0	3639989
0	3640036
0	3640123
0	3640149
0	3640188
0	3640271
0	3640297
0	3640385
0	3640399
0	3640420
0	3640432
0	3640495
0	3640522
0	3640591
0	3640615
0	3640649
0	3640668
0	3640717
0	3640730
0	3640813
0	3640825
0	3640870
0	3640914
0	3640933
0	3640991
0	3641041
0	3641094
0	3641126
0	3641135
0	3641157
0	3641181
0	3641255
0	3641267
0	3641331
0	3641377
0	3641403
0	3641527
0	3641538
0	3641575
0	3641607
0	3641646
0	3641695
0	3641720
0	3641742
0	3641777
0	3641839
0	3641883
0	3641909
0	3641980
0	3642019
0	3642074
0	3642130
0	3642184
0	3642200
0	3642276
0	3642301
0	3642342
0	3642352
0	3642411
0	3642444
0	3642456
0	3642529
0	3642581
0	3642634
0	3642652
0	3642688
0	3642718
0	3642762
0	3642787
0	3642886
0	3642935
0	3642975
0	3642989
0	3643004
0	3643051
0	3643075
0	3643146
0	3643213
0	3643261
0	3643353
0	3643361
0	3643412
0	3643448
0	3643498
0	3643522
0	3643541
0	3643584
0	3643605
0	3643693
0	3643773
0	3643787
0	3643863
0	3643879
0	3643914
0	3643962
0	3643980
0	3644059
0	3644124
0	3644151
0	3644251
0	3644283
0	3644300
0	3644386
0	3644426
0	3644460
0	3644488
0	3644513
0	3644550
0	3644581
0	3644640
0	3644664
0	3644708
0	3644761
0	3644785
0	3644814
0	3644842
0	3644866
0	3644894
0	3644915
0	3644954
0	3644998
0	3645029
0	3645064
0	3645080
0	3645144
0	3645214
0	3645243
0	3645254
0	3645350
0	3645366
0	3645386
0	3645435
0	3645459
0	3645520
0	3645525
0	3645545
0	3645577
0	3645612
0	3645647
0	3645711
0	3645742
0	3645759
0	3645811
0	3645862
0	3645901
0	3645936
0	3645988
0	3646003
0	3646049
0	3646103
0	3646127
0	3646161
0	3646235
0	3646276
0	3646334
0	3646352
0	3646390
0	3646401
0	3646413
0	3646488
0	3646530
0	3646540
0	3646579
0	3646614
0	3646633
0	3646647
0	3646680
0	3646689
0	3646748
0	3646762
0	3646842
0	3646902
0	3646945
0	3646964
0	3646987
0	3647088
0	3647115
0	3647168
0	3647216
0	3647226
0	3647331
0	3647383
0	3647400
0	3647427
0	3647459
0	3647480
0	3647535
0	3647558
0	3647598
0	3647688
0	3647708
0	3647725
0	3647779
0	3647790
0	3647861
0	3647920
0	3647960
0	3647975
0	3647991
0	3648040
0	3648070
0	3648096
0	3648107
0	3648174
0	3648212
0	3648244
0	3648299
0	3648342
0	3648417
0	3648434
0	3648494
0	3648510
0	3648533
0	3648589
0	3648629
0	3648677
0	3648698
0	3648721
0	3648768
0	3648782
0	3648828
0	3648868
0	3648908
0	3648966
0	3648990
0	3649046
0	3649057
0	3649078
0	3649117
0	3649132
0	3649162
0	3649215
0	3649236
0	3649312
0	3649361
0	3649374
0	3649424
0	3649483
0	3649539
0	3649570
0	3649607
0	3649688
0	3649719
0	3649733
0	3649793
0	3649827
0	3649851
0	3649904
0	3649918
0	3649945
0	3649975
0	3649993
0	3650029
0	3650043
0	3650097
0	3650177
0	3650222
0	3650255
0	3650265
0	3650315
0	3650394
0	3650424
0	3650433
0	3650510
0	3650538
0	3650590
0	3650607
0	3650625
0	3650725
0	3650745
0	3650807
0	3650889
0	3650901
0	3650911
0	3650931
0	3650992
0	3651025
0	3651066
0	3651096
0	3651141
0	3651182
0	3651203
0	3651221
0	3651263
0	3651323
0	3651345
0	3651369
0	3651377
0	3651415
0	3651459
0	3651521
0	3651592
0	3651612
0	3651625
0	3651662
0	3651677
0	3651710
0	3651741
0	3651770
0	3651787
0	3651861
0	3651939
0	3651955
0	3652012
0	3652094
0	3652130
0	3652146
0	3652222
0	3652240
0	3652272
0	3652317
0	3652373
0	3652421
0	3652444
0	3652480
0	3652490
0	3652535
0	3652593
0	3652631
0	3652706
0	3652722
0	3652760
0	3652794
0	3652872
0	3652948
0	3652966
0	3653012
0	3653082
0	3653098
0	3653129
0	3653206
0	3653239
0	3653280
0	3653312
0	3653389
0	3653428
0	3653517
0	3653550
0	3653587
0	3653621
0	3653691
0	3653708
0	3653772
0	3653823
0	3653868
0	3653880
0	3653905
0	3653927
0	3654005
0	3654037
0	3654081
0	3654136
0	3654156
0	3654214
0	3654275
0	3654297
0	3654311
0	3654388
0	3654425
0	3654481
0	3654567
0	3654594
0	3654616
0	3654636
0	3654653
0	3654683
0	3654712
0	3654767
0	3654823
0	3654835
0	3654862
0	3654881
0	3654916
0	3654976
0	3655063
0	3655095
0	3655123
0	3655156
0	3655205
0	3655280
0	3655320
0	3655407
0	3655457
0	3655471
0	3655488
0	3655524
0	3655556
0	3655577
0	3655667
0	3655717
0	3655820
0	3655857
0	3655896
0	3655942
0	3655977
0	3656003
0	3656061
0	3656107
0	3656157
0	3656193
0	3656211
0	3656252
0	3656267
0	3656275
0	3656320
0	3656360
0	3656434
0	3656469
0	3656500
0	3656527
0	3656599
0	3656622
0	3656644
0	3656706
0	3656738
0	3656763
0	3656827
0	3656848
0	3656862
0	3656898
0	3656928
0	3656975
0	3657030
0	3657098
0	3657153
0	3657170
0	3657306
0	3657322
0	3657335
0	3657380
0	3657408
0	3657420
0	3657441
0	3657542
0	3657552
0	3657582
0	3657601
0	3657641
0	3657715
0	3657731
0	3657821
0	3657866
0	3657919
0	3657942
0	3657991
0	3658023
0	3658065
0	3658085
0	3658151
0	3658163
0	3658190
0	3658227
0	3658302
0	3658364
0	3658385
0	3658419
0	3658449
0	3658515
0	3658570
0	3658584
0	3658618
0	3658671
0	3658688
0	3658691
0	3658727
0	3658795
0	3658811
0	3658831
0	3658905
0	3658973
0	3659012
0	3659034
0	3659082
0	3659124
0	3659162
0	3659195
0	3659242
0	3659287
0	3659322
0	3659389
0	3659397
0	3659425
0	3659495
0	3659543
0	3659625
0	3659633
0	3659695
0	3659718
0	3659763
0	3659806
0	3659835
0	3659874
0	3659915
0	3659959
0	3659991
0	3660056
0	3660072
0	3660145
0	3660157
0	3660183
0	3660251
0	3660328
0	3660358
0	3660374
0	3660403
0	3660510
0	3660559
0	3660592
0	3660628
0	3660657
0	3660666
0	3660714
0	3660724
0	3660805
0	3660826
0	3660848
0	3660875
0	3660949
0	3660996
0	3661015
0	3661040
0	3661060
0	3661107
0	3661124
0	3661156
0	3661188
0	3661248
0	3661261
0	3661307
0	3661334
0	3661432
0	3661460
0	3661516
0	3661527
0	3661547
0	3661604
0	3661637
0	3661673
0	3661722
0	3661761
0	3661795
0	3661807
0	3661850
0	3661873
0	3661935
0	3661961
0	3661996
0	3662040
0	3662063
0	3662091
0	3662119
0	3662158
0	3662185
0	3662226
0	3662253
0	3662269
0	3662352
0	3662437
0	3662444
0	3662460
0	3662509
0	3662529
0	3662593
0	3662640
0	3662654
0	3662697
0	3662742
0	3662793
0	3662802
0	3662813
0	3662843
0	3662895
0	3662950
0	3662975
0	3663030
0	3663115
0	3663176
0	3663203
0	3663278
0	3663288
0	3663304
0	3663359
0	3663377
0	3663399
0	3663412
0	3663443
0	3663526
0	3663554
0	3663571
0	3663633
0	3663643
0	3663711
0	3663795
0	3663805
0	3663891
0	3663911
0	3663946
0	3663996
0	3664029
0	3664100
0	3664119
0	3664151
0	3664188
0	3664226
0	3664252
0	3664277
0	3664344
0	3664402
0	3664460
0	3664505
0	3664539
0	3664612
0	3664620
0	3664669
0	3664682
0	3664718
0	3664742
0	3664786
0	3664831
0	3664850
0	3664897
0	3664985
0	3665012
0	3665025
0	3665041
0	3665050
0	3665077
0	3665133
0	3665202
0	3665230
0	3665260
0	3665303
0	3665323
0	3665368
0	3665398
0	3665440
0	3665486
0	3665528
0	3665573
0	3665637
0	3665646
0	3665694
0	3665709
0	3665792
0	3665848
0	3665883
0	3665928
0	3665992
0	3666037
0	3666065
0	3666080
0	3666109
0	3666203
0	3666234
0	3666315
0	3666333
0	3666371
0	3666437
0	3666483
0	3666507
0	3666559
0	3666637
0	3666692
0	3666710
0	3666792
0	3666840
0	3666862
0	3666925
0	3666970
0	3667013
0	3667037
0	3667057
0	3667106
0	3667160
0	3667179
0	3667205
0	3667225
0	3667285
0	3667304
0	3667363
0	3667405
0	3667432
0	3667452
0	3667539
0	3667569
0	3667583
0	3667594
0	3667621
0	3667638
0	3667674
0	3667687
0	3667754
0	3667808
0	3667857
0	3667873
0	3667893
0	3667916
0	3667952
0	3667988
0	3668011
0	3668054
0	3668116
0	3668138
0	3668152
0	3668172
0	3668226
0	3668242
0	3668323
0	3668361
0	3668378
0	3668440
0	3668522
0	3668533
0	3668558
0	3668623
0	3668694
0	3668734
0	3668750
0	3668819
0	3668864
0	3668916
0	3668975
0	3668985
0	3669015
0	3669049
0	3669098
0	3669126
0	3669154
0	3669226
0	3669252
0	3669278
0	3669306
0	3669353
0	3669419
0	3669445
0	3669502
0	3669532
0	3669564
0	3669577
0	3669599
0	3669696
0	3669725
0	3669739
0	3669794
0	3669828
0	3669876
0	3669897
0	3669976
0	3670027
0	3670124
0	3670137
0	3670163
0	3670200
0	3670230
0	3670289
0	3670329
0	3670419
0	3670434
0	3670464
0	3670533
0	3670555
0	3670648
0	3670674
0	3670693
0	3670732
0	3670760
0	3670802
0	3670829
0	3670898
0	3670937
0	3670982
0	3670997
0	3671027
0	3671081
0	3671153
0	3671229
0	3671241
0	3671288
0	3671340
0	3671396
0	3671419
0	3671488
0	3671513
0	3671577
0	3671601
0	3671611
0	3671688
0	3671720
0	3671779
0	3671812
0	3671859
0	3671887
0	3671910
0	3671957
0	3672010
0	3672067
0	3672082
0	3672102
0	3672128
0	3672240
0	3672289
0	3672313
0	3672343
0	3672359
0	3672448
0	3672466
0	3672483
0	3672515
0	3672568
0	3672647
0	3672712
0	3672732
0	3672776
0	3672824
0	3672879
0	3672890
0	3672919
0	3672993
0	3673002
0	3673015
0	3673043
0	3673054
0	3673131
0	3673190
0	3673202
0	3673304
0	3673322
0	3673350
0	3673380
0	3673413
0	3673473
0	3673513
0	3673529
0	3673545
0	3673623
0	3673634
0	3673691
0	3673727
0	3673769
0	3673833
0	3673857
0	3673901
0	3673979
0	3674015
0	3674058
0	3674108
0	3674118
0	3674158
0	3674193
0	3674226
0	3674259
0	3674314
0	3674349
0	3674362
0	3674388
0	3674461
0	3674470
0	3674502
0	3674540
0	3674560
0	3674577
0	3674649
0	3674680
0	3674693
0	3674731
0	3674785
0	3674793
0	3674849
0	3674877
0	3674885
0	3674925
0	3674996
0	3675095
0	3675129
0	3675207
0	3675232
0	3675300
0	3675375
0	3675391
0	3675432
0	3675482
0	3675494
0	3675524
0	3675565
0	3675578
0	3675638
0	3675650
0	3675700
0	3675719
0	3675729
0	3675787
0	3675814
0	3675851
0	3675877
0	3675893
0	3675900
0	3675918
0	3675927
0	3676015
0	3676056
0	3676082
0	3676116
0	3676161
0	3676241
0	3676279
0	3676331
0	3676374
0	3676409
0	3676451
0	3676466
0	3676480
0	3676520
0	3676537
0	3676570
0	3676595
0	3676635
0	3676661
0	3676701
0	3676750
0	3676761
0	3676805
0	3676817
0	3676844
0	3676868
0	3676921
0	3676961
0	3677022
0	3677041
0	3677120
0	3677143
0	3677166
0	3677239
0	3677275
0	3677311
0	3677333
0	3677376
0	3677400
0	3677416
0	3677442
0	3677460
0	3677539
0	3677562
0	3677599
0	3677624
0	3677651
0	3677724
0	3677743
0	3677799
0	3677816
0	3677877
0	3677901
0	3677940
0	3677970
0	3678037
0	3678080
0	3678103
0	3678134
0	3678167
0	3678200
0	3678208
0	3678266
0	3678325
0	3678374
0	3678408
0	3678456
0	3678501
0	3678520
0	3678540
0	3678572
0	3678620
0	3678654
0	3678710
0	3678730
0	3678805
0	3678845
0	3678876
0	3678884
0	3678913
0	3678950
0	3678961
0	3678973
0	3679002
0	3679031
0	3679087
0	3679194
0	3679242
0	3679265
0	3679299
0	3679359
0	3679375
0	3679448
0	3679460
0	3679488
0	3679521
0	3679551
[truncated: 320,206 more rows]
