# Supplementary material for: The serotonergic psychedelic N,N-dipropyltryptamine alters information-processing dynamics in in vitro cortical neural circuits
Source: Netw Neurosci. 2024 Dec 10;8(4):1421–38. doi: 10.1162/netn_a_00408 (PMC11674936; doi:10.1162/netn_a_00408)
Supplement: Supplementary file 1 [file netn-8-4-1421-s001.zip › culture_4_spikes_1.csv]

0	1
0	748
0	757
0	764
0	767
0	771
0	775
0	780
0	784
0	787
0	792
0	796
0	799
0	802
0	807
0	811
0	816
0	819
0	823
0	827
0	830
0	833
0	839
0	845
0	851
0	855
0	862
0	867
0	873
0	884
0	893
0	5137
0	5140
0	5147
0	5151
0	5154
0	5161
0	5164
0	5168
0	5171
0	5174
0	5178
0	5183
0	5187
0	5190
0	5194
0	5198
0	5202
0	5206
0	5210
0	5216
0	5221
0	5227
0	5233
0	5237
0	5241
0	5253
0	5261
0	5270
0	7817
0	7822
0	7829
0	7832
0	7836
0	7840
0	7846
0	7852
0	7855
0	7860
0	7864
0	7867
0	7870
0	7874
0	7878
0	7886
0	7890
0	7893
0	7897
0	7906
0	7911
0	7919
0	7922
0	7928
0	7951
0	7966
0	12424
0	12431
0	12450
0	12454
0	12457
0	12462
0	12466
0	12469
0	12473
0	12477
0	12480
0	12483
0	12490
0	12494
0	12497
0	12503
0	12507
0	12511
0	12515
0	12521
0	12526
0	12530
0	12536
0	12540
0	12548
0	12566
0	16939
0	16953
0	16956
0	16959
0	16964
0	16968
0	16971
0	16974
0	16977
0	16981
0	16984
0	16987
0	16990
0	16995
0	16998
0	17002
0	17006
0	17012
0	17015
0	17018
0	17023
0	17029
0	17035
0	17039
0	17044
0	17048
0	17052
0	17057
0	17064
0	17073
0	17078
0	17095
0	21483
0	21497
0	21507
0	21514
0	21517
0	21521
0	21524
0	21528
0	21531
0	21537
0	21540
0	21543
0	21546
0	21550
0	21554
0	21558
0	21562
0	21568
0	21571
0	21575
0	21578
0	21583
0	21587
0	21593
0	21600
0	21605
0	21609
0	21621
0	21630
0	21645
0	23777
0	23780
0	23786
0	23792
0	23796
0	23803
0	23806
0	23809
0	23815
0	23819
0	23823
0	23826
0	23829
0	23832
0	23840
0	23843
0	23848
0	23854
0	23859
0	23862
0	23866
0	23871
0	23878
0	23886
0	23899
0	29409
0	29411
0	29421
0	29425
0	29428
0	29432
0	29439
0	29443
0	29450
0	29453
0	29458
0	29461
0	29465
0	29470
0	29475
0	29477
0	29481
0	29484
0	29491
0	29495
0	29499
0	29503
0	29510
0	29513
0	29519
0	29528
0	29537
0	29544
0	29554
0	29575
0	33779
0	33799
0	33802
0	33807
0	33811
0	33815
0	33817
0	33820
0	33822
0	33827
0	33830
0	33834
0	33837
0	33841
0	33845
0	33850
0	33856
0	33860
0	33866
0	33870
0	33876
0	33884
0	33887
0	33893
0	33905
0	33911
0	33927
0	36053
0	36070
0	36074
0	36100
0	36109
0	36112
0	36116
0	36119
0	36125
0	36130
0	36134
0	36139
0	36146
0	36151
0	36156
0	36160
0	36167
0	36173
0	36179
0	39229
0	39232
0	39244
0	39249
0	39254
0	39261
0	39265
0	39270
0	39275
0	39282
0	39286
0	39290
0	39294
0	39298
0	39303
0	39308
0	39313
0	39318
0	39323
0	39328
0	39333
0	39340
0	39348
0	39355
0	39367
0	39396
0	43503
0	43510
0	43514
0	43516
0	43522
0	43529
0	43534
0	43539
0	43545
0	43548
0	43551
0	43557
0	43565
0	43575
0	43578
0	43581
0	43584
0	43591
0	43595
0	43600
0	43604
0	43612
0	43618
0	43626
0	43630
0	43639
0	43657
0	47553
0	47556
0	47572
0	47581
0	47584
0	47587
0	47593
0	47597
0	47599
0	47603
0	47607
0	47611
0	47615
0	47621
0	47626
0	47629
0	47632
0	47636
0	47639
0	47643
0	47650
0	47655
0	47662
0	47666
0	47672
0	47676
0	47686
0	47697
0	49900
0	49911
0	49915
0	49918
0	49922
0	49928
0	49934
0	49944
0	49949
0	49954
0	49958
0	49962
0	49964
0	49967
0	49973
0	49979
0	49986
0	49990
0	49994
0	49998
0	50007
0	50013
0	50020
0	50034
0	50048
0	51088
0	51091
0	51093
0	51096
0	51100
0	51104
0	51111
0	51114
0	51118
0	51121
0	51127
0	51131
0	51136
0	51141
0	51145
0	51150
0	51153
0	51156
0	51158
0	51162
0	51168
0	51174
0	51179
0	51182
0	51185
0	51197
0	51203
0	51210
0	51215
0	51231
0	56452
0	56460
0	56476
0	56484
0	56488
0	56491
0	56494
0	56497
0	56500
0	56504
0	56509
0	56513
0	56517
0	56519
0	56522
0	56527
0	56531
0	56536
0	56541
0	56546
0	56552
0	56555
0	56558
0	56562
0	56570
0	56578
0	56586
0	56592
0	56597
0	56622
0	58575
0	58588
0	58593
0	58596
0	58600
0	58604
0	58609
0	58614
0	58617
0	58619
0	58623
0	58631
0	58635
0	58639
0	58642
0	58647
0	58653
0	58656
0	58660
0	58666
0	58672
0	58679
0	58683
0	58687
0	58691
0	58699
0	58710
0	60328
0	60331
0	60335
0	60338
0	60347
0	60352
0	60357
0	60360
0	60363
0	60370
0	60375
0	60378
0	60382
0	60385
0	60387
0	60390
0	60395
0	60399
0	60405
0	60411
0	60417
0	60421
0	60425
0	60429
0	60433
0	60452
0	60461
0	60471
0	67081
0	67084
0	67086
0	67093
0	67098
0	67101
0	67105
0	67110
0	67112
0	67117
0	67123
0	67126
0	67130
0	67135
0	67139
0	67146
0	67150
0	67154
0	67162
0	67170
0	67176
0	67184
0	67192
0	67205
0	67992
0	67996
0	68001
0	68006
0	68011
0	68015
0	68019
0	68023
0	68026
0	68033
0	68037
0	68040
0	68042
0	68047
0	68051
0	68055
0	68060
0	68063
0	68066
0	68070
0	68076
0	68081
0	68087
0	68092
0	68096
0	68099
0	68103
0	68109
0	68114
0	68120
0	68134
0	68159
0	70945
0	70955
0	70958
0	70962
0	70965
0	70968
0	70971
0	70974
0	70978
0	70982
0	70986
0	70990
0	70995
0	70999
0	71003
0	71006
0	71010
0	71013
0	71017
0	71024
0	71029
0	71037
0	71042
0	71046
0	71050
0	71054
0	71062
0	71074
0	71096
0	72818
0	72821
0	72826
0	72829
0	72834
0	72839
0	72843
0	72846
0	72850
0	72854
0	72859
0	72865
0	72871
0	72874
0	72879
0	72886
0	72891
0	72896
0	72900
0	72905
0	72908
0	72911
0	72917
0	72925
0	72933
0	72940
0	72944
0	72952
0	72967
0	74368
0	74371
0	74375
0	74380
0	74383
0	74388
0	74394
0	74397
0	74400
0	74404
0	74407
0	74413
0	74416
0	74419
0	74422
0	74427
0	74431
0	74435
0	74439
0	74443
0	74447
0	74451
0	74456
0	74462
0	74467
0	74472
0	74478
0	74480
0	74487
0	74494
0	74503
0	74516
0	75924
0	75931
0	75938
0	75943
0	75946
0	75951
0	75962
0	75964
0	75967
0	75974
0	75978
0	75981
0	75984
0	75991
0	75996
0	75999
0	76003
0	76007
0	76012
0	76015
0	76018
0	76026
0	76034
0	76040
0	76044
0	76050
0	76063
0	76070
0	76077
0	76092
0	80773
0	80779
0	80782
0	80785
0	80793
0	80796
0	80800
0	80803
0	80807
0	80811
0	80814
0	80818
0	80821
0	80824
0	80828
0	80831
0	80835
0	80839
0	80844
0	80848
0	80851
0	80855
0	80860
0	80864
0	80867
0	80872
0	80875
0	80880
0	80887
0	80892
0	80900
0	80904
0	80910
0	80921
0	80931
0	81707
0	81712
0	81716
0	81721
0	81726
0	81732
0	81736
0	81744
0	81749
0	81751
0	81754
0	81760
0	81767
0	81770
0	81773
0	81776
0	81779
0	81786
0	81793
0	81798
0	81801
0	81806
0	81809
0	81817
0	81823
0	81829
0	81839
0	81848
0	81857
0	86138
0	86141
0	86143
0	86148
0	86155
0	86158
0	86161
0	86174
0	86181
0	86185
0	86189
0	86192
0	86196
0	86201
0	86206
0	86209
0	86213
0	86217
0	86220
0	86225
0	86233
0	86237
0	86242
0	86246
0	86249
0	86253
0	86262
0	86265
0	86273
0	86278
0	86284
0	86300
0	90748
0	90755
0	90762
0	90764
0	90768
0	90771
0	90775
0	90778
0	90782
0	90787
0	90790
0	90794
0	90797
0	90801
0	90805
0	90811
0	90814
0	90818
0	90821
0	90826
0	90831
0	90837
0	90842
0	90846
0	90850
0	90855
0	90859
0	90866
0	90879
0	90886
0	90897
0	95524
0	95527
0	95530
0	95533
0	95544
0	95552
0	95555
0	95559
0	95566
0	95569
0	95572
0	95574
0	95577
0	95582
0	95587
0	95592
0	95595
0	95598
0	95601
0	95604
0	95612
0	95619
0	95624
0	95627
0	95635
0	95642
0	95648
0	95665
0	99532
0	99538
0	99540
0	99546
0	99560
0	99565
0	99571
0	99573
0	99578
0	99582
0	99586
0	99590
0	99595
0	99599
0	99602
0	99607
0	99611
0	99614
0	99617
0	99622
0	99627
0	99633
0	99637
0	99644
0	99651
0	99658
0	99665
0	99679
0	105010
0	105020
0	105022
0	105025
0	105039
0	105043
0	105047
0	105052
0	105056
0	105060
0	105065
0	105068
0	105070
0	105073
0	105078
0	105082
0	105087
0	105092
0	105095
0	105098
0	105103
0	105107
0	105115
0	105121
0	105126
0	105134
0	105144
0	105162
0	106008
0	106014
0	106020
0	106031
0	106034
0	106038
0	106042
0	106050
0	106055
0	106058
0	106063
0	106066
0	106072
0	106077
0	106081
0	106084
0	106086
0	106101
0	106107
0	106111
0	106115
0	106122
0	106135
0	108522
0	108525
0	108534
0	108542
0	108545
0	108548
0	108553
0	108560
0	108563
0	108566
0	108568
0	108572
0	108575
0	108579
0	108583
0	108586
0	108590
0	108595
0	108600
0	108605
0	108609
0	108613
0	108620
0	108627
0	108636
0	108643
0	108648
0	108658
0	108674
0	112060
0	112067
0	112070
0	112073
0	112077
0	112084
0	112087
0	112091
0	112096
0	112101
0	112108
0	112111
0	112116
0	112120
0	112123
0	112127
0	112132
0	112137
0	112142
0	112146
0	112148
0	112151
0	112156
0	112166
0	112172
0	112176
0	112189
0	112196
0	112210
0	113119
0	113123
0	113125
0	113130
0	113136
0	113140
0	113145
0	113148
0	113152
0	113154
0	113160
0	113167
0	113171
0	113174
0	113178
0	113186
0	113192
0	113196
0	113199
0	113205
0	113209
0	113219
0	113224
0	113231
0	113239
0	113245
0	113266
0	115752
0	115756
0	115763
0	115775
0	115780
0	115787
0	115790
0	115794
0	115798
0	115802
0	115806
0	115811
0	115814
0	115818
0	115823
0	115829
0	115834
0	115837
0	115841
0	115847
0	115852
0	115857
0	115862
0	115867
0	115873
0	115877
0	115887
0	115912
0	120081
0	120096
0	120099
0	120105
0	120108
0	120111
0	120116
0	120119
0	120124
0	120127
0	120131
0	120136
0	120142
0	120146
0	120150
0	120154
0	120158
0	120162
0	120169
0	120174
0	120177
0	120183
0	120188
0	120192
0	120201
0	120210
0	125310
0	125314
0	125325
0	125328
0	125333
0	125337
0	125339
0	125346
0	125350
0	125354
0	125358
0	125361
0	125364
0	125369
0	125374
0	125378
0	125384
0	125388
0	125393
0	125396
0	125402
0	125410
0	125415
0	125420
0	125430
0	125438
0	126405
0	126409
0	126412
0	126416
0	126424
0	126432
0	126436
0	126439
0	126445
0	126448
0	126458
0	126461
0	126466
0	126474
0	126477
0	126482
0	126486
0	126492
0	126501
0	126506
0	126508
0	126514
0	126529
0	126537
0	126545
0	126551
0	129236
0	129239
0	129243
0	129247
0	129253
0	129259
0	129264
0	129268
0	129270
0	129275
0	129280
0	129285
0	129290
0	129294
0	129301
0	129306
0	129311
0	129316
0	129323
0	129327
0	129331
0	129336
0	129347
0	129353
0	129358
0	129368
0	133071
0	133076
0	133079
0	133083
0	133086
0	133090
0	133099
0	133106
0	133110
0	133114
0	133119
0	133125
0	133130
0	133134
0	133140
0	133143
0	133148
0	133157
0	133164
0	133169
0	133174
0	133185
0	133190
0	133198
0	133205
0	133226
0	134123
0	134126
0	134129
0	134139
0	134146
0	134149
0	134153
0	134156
0	134167
0	134173
0	134176
0	134179
0	134183
0	134192
0	134197
0	134200
0	134203
0	134205
0	134210
0	134220
0	134224
0	134227
0	134230
0	134238
0	134251
0	134263
0	134298
0	135036
0	135042
0	135046
0	135054
0	135060
0	135064
0	135070
0	135074
0	135079
0	135082
0	135089
0	135094
0	135100
0	135105
0	135114
0	135117
0	135121
0	135128
0	135131
0	135135
0	135144
0	135151
0	135155
0	135158
0	135163
0	135174
0	135179
0	135191
0	138343
0	138347
0	138350
0	138354
0	138358
0	138362
0	138368
0	138374
0	138378
0	138383
0	138386
0	138390
0	138396
0	138402
0	138405
0	138409
0	138413
0	138423
0	138427
0	138432
0	138435
0	138442
0	138447
0	138453
0	138459
0	138464
0	138477
0	138489
0	139682
0	139687
0	139691
0	139696
0	139702
0	139705
0	139708
0	139713
0	139721
0	139725
0	139729
0	139734
0	139737
0	139745
0	139750
0	139754
0	139758
0	139761
0	139766
0	139774
0	139782
0	139787
0	139792
0	139799
0	139806
0	139815
0	139827
0	142042
0	142048
0	142051
0	142054
0	142058
0	142061
0	142064
0	142068
0	142074
0	142080
0	142083
0	142087
0	142094
0	142099
0	142103
0	142106
0	142111
0	142118
0	142123
0	142128
0	142130
0	142134
0	142141
0	142147
0	142152
0	142156
0	142163
0	142171
0	142187
0	142205
0	144186
0	144190
0	144194
0	144197
0	144200
0	144204
0	144208
0	144212
0	144215
0	144218
0	144221
0	144225
0	144229
0	144234
0	144238
0	144241
0	144246
0	144252
0	144255
0	144258
0	144261
0	144267
0	144273
0	144277
0	144286
0	144289
0	144292
0	144308
0	144330
0	148123
0	148139
0	148143
0	148148
0	148150
0	148154
0	148157
0	148162
0	148166
0	148171
0	148175
0	148179
0	148182
0	148185
0	148189
0	148192
0	148196
0	148202
0	148209
0	148213
0	148216
0	148220
0	148224
0	148229
0	148240
0	148245
0	148249
0	148260
0	148275
0	148303
0	152345
0	152351
0	152354
0	152357
0	152361
0	152364
0	152371
0	152374
0	152378
0	152381
0	152384
0	152387
0	152390
0	152394
0	152400
0	152403
0	152408
0	152412
0	152418
0	152422
0	152425
0	152430
0	152433
0	152439
0	152443
0	152447
0	152452
0	152458
0	152466
0	152470
0	152475
0	152481
0	152488
0	152498
0	152514
0	153380
0	153387
0	153393
0	153402
0	153406
0	153413
0	153418
0	153421
0	153423
0	153427
0	153431
0	153440
0	153443
0	153447
0	153453
0	153463
0	153466
0	153469
0	153474
0	153488
0	153493
0	153497
0	153513
0	153517
0	154636
0	154640
0	154644
0	154647
0	154651
0	154656
0	154663
0	154667
0	154670
0	154672
0	154676
0	154681
0	154684
0	154689
0	154694
0	154698
0	154701
0	154704
0	154709
0	154714
0	154719
0	154724
0	154728
0	154732
0	154735
0	154743
0	154752
0	154758
0	154762
0	154768
0	154779
0	157342
0	157348
0	157354
0	157362
0	157366
0	157374
0	157378
0	157382
0	157384
0	157390
0	157393
0	157396
0	157402
0	157406
0	157409
0	157412
0	157420
0	157427
0	157432
0	157437
0	157452
0	157463
0	157469
0	157475
0	157480
0	157487
0	157517
0	160007
0	160013
0	160015
0	160021
0	160025
0	160031
0	160036
0	160039
0	160043
0	160047
0	160051
0	160053
0	160056
0	160060
0	160064
0	160068
0	160074
0	160077
0	160081
0	160086
0	160092
0	160099
0	160104
0	160110
0	160113
0	160116
0	160130
0	160137
0	160153
0	160161
0	160187
0	166433
0	166437
0	166440
0	166443
0	166446
0	166450
0	166455
0	166460
0	166464
0	166467
0	166470
0	166474
0	166478
0	166481
0	166484
0	166487
0	166492
0	166496
0	166500
0	166503
0	166507
0	166512
0	166520
0	166526
0	166530
0	166535
0	166540
0	166544
0	166553
0	166567
0	166576
0	170196
0	170199
0	170203
0	170206
0	170209
0	170212
0	170216
0	170220
0	170225
0	170230
0	170234
0	170237
0	170242
0	170247
0	170253
0	170257
0	170261
0	170265
0	170272
0	170280
0	170286
0	170292
0	170299
0	170313
0	170320
0	177696
0	177700
0	177704
0	177710
0	177714
0	177717
0	177721
0	177727
0	177732
0	177737
0	177740
0	177747
0	177753
0	177756
0	177762
0	177772
0	177777
0	177783
0	177788
0	177795
0	177799
0	177808
0	177830
0	177840
0	179148
0	179154
0	179159
0	179164
0	179170
0	179178
0	179184
0	179189
0	179198
0	179203
0	179210
0	179212
0	179215
0	179222
0	179229
0	179236
0	179239
0	179244
0	179249
0	179255
0	179259
0	179267
0	179277
0	179295
0	181421
0	181448
0	181451
0	181454
0	181457
0	181462
0	181466
0	181469
0	181473
0	181476
0	181479
0	181483
0	181489
0	181494
0	181498
0	181503
0	181507
0	181513
0	181517
0	181521
0	181527
0	181538
0	181544
0	181549
0	181567
0	186109
0	186111
0	186115
0	186118
0	186122
0	186131
0	186136
0	186139
0	186142
0	186146
0	186152
0	186156
0	186160
0	186165
0	186168
0	186173
0	186178
0	186183
0	186188
0	186191
0	186196
0	186205
0	186209
0	186215
0	186220
0	186229
0	186241
0	186263
0	186589
0	186707
0	186722
0	186729
0	186741
0	186755
0	186767
0	186773
0	186779
0	186796
0	186831
0	186855
0	191975
0	191979
0	191984
0	191988
0	191995
0	191998
0	192002
0	192007
0	192011
0	192016
0	192021
0	192026
0	192028
0	192031
0	192035
0	192040
0	192047
0	192051
0	192055
0	192064
0	192069
0	192075
0	192081
0	192085
0	192094
0	192104
0	192110
0	192129
0	197411
0	197415
0	197418
0	197424
0	197428
0	197438
0	197443
0	197447
0	197450
0	197456
0	197461
0	197466
0	197470
0	197474
0	197479
0	197483
0	197491
0	197499
0	197506
0	197512
0	197518
0	197528
0	197539
0	201460
0	201462
0	201477
0	201480
0	201484
0	201488
0	201491
0	201494
0	201497
0	201501
0	201506
0	201510
0	201513
0	201518
0	201522
0	201526
0	201531
0	201535
0	201538
0	201544
0	201548
0	201552
0	201556
0	201562
0	201568
0	201572
0	201578
0	201586
0	201594
0	201604
0	201627
0	206071
0	206075
0	206079
0	206083
0	206087
0	206090
0	206094
0	206097
0	206100
0	206106
0	206109
0	206112
0	206117
0	206121
0	206125
0	206131
0	206134
0	206139
0	206144
0	206149
0	206154
0	206157
0	206162
0	206165
0	206171
0	206177
0	206186
0	206195
0	206204
0	211495
0	211508
0	211511
0	211515
0	211519
0	211523
0	211526
0	211530
0	211533
0	211537
0	211541
0	211545
0	211549
0	211552
0	211555
0	211559
0	211562
0	211568
0	211571
0	211575
0	211580
0	211584
0	211593
0	211597
0	211601
0	211608
0	211615
0	211631
0	211653
0	216431
0	216434
0	216440
0	216443
0	216446
0	216448
0	216453
0	216457
0	216466
0	216473
0	216477
0	216501
0	216505
0	216511
0	216516
0	216522
0	216526
0	216531
0	216537
0	216543
0	216550
0	216569
0	218750
0	218754
0	218759
0	218766
0	218773
0	218781
0	218784
0	218788
0	218793
0	218798
0	218804
0	218808
0	218812
0	218815
0	218820
0	218828
0	218834
0	218839
0	218843
0	218849
0	218855
0	218868
0	218876
0	219464
0	219470
0	219475
0	219484
0	219488
0	219493
0	219497
0	219501
0	219505
0	219512
0	219518
0	219523
0	219528
0	219532
0	219534
0	219536
0	219542
0	219549
0	219554
0	219558
0	219561
0	219567
0	219578
0	219584
0	219588
0	219595
0	219609
0	225075
0	225079
0	225086
0	225094
0	225098
0	225104
0	225107
0	225111
0	225116
0	225121
0	225126
0	225129
0	225133
0	225136
0	225143
0	225151
0	225154
0	225159
0	225168
0	225175
0	225178
0	225184
0	225197
0	225210
0	225221
0	226043
0	226051
0	226055
0	226059
0	226066
0	226073
0	226081
0	226085
0	226088
0	226096
0	226103
0	226108
0	226111
0	226114
0	226117
0	226127
0	226131
0	226134
0	226137
0	226142
0	226149
0	226157
0	226165
0	226173
0	226179
0	226207
0	227757
0	227760
0	227762
0	227765
0	227769
0	227772
0	227777
0	227780
0	227785
0	227788
0	227792
0	227795
0	227798
0	227801
0	227805
0	227808
0	227811
0	227814
0	227818
0	227821
0	227831
0	227836
0	227840
0	227845
0	227849
0	227852
0	227858
0	227866
0	227872
0	227880
0	227887
0	227898
0	228416
0	228456
0	228460
0	228464
0	228469
0	228479
0	228486
0	228489
0	228493
0	228497
0	228500
0	228507
0	228515
0	228518
0	228521
0	228525
0	228535
0	228543
0	228548
0	228552
0	228555
0	228561
0	228568
0	228574
0	228583
0	228588
0	228601
0	228618
0	234282
0	234287
0	234291
0	234293
0	234297
0	234301
0	234305
0	234309
0	234313
0	234316
0	234320
0	234323
0	234328
[truncated: 998,000+ more rows]
