# Supplementary material for: The serotonergic psychedelic N,N-dipropyltryptamine alters information-processing dynamics in in vitro cortical neural circuits
Source: Netw Neurosci. 2024 Dec 10;8(4):1421–38. doi: 10.1162/netn_a_00408 (PMC11674936; doi:10.1162/netn_a_00408)
Supplement: Supplementary file 1 [file netn-8-4-1421-s001.zip › culture_5_spikes_1.csv]

0	1
0	500
0	999
0	9598
0	9723
0	9753
0	9783
0	9803
0	26848
0	26889
0	26937
0	43939
0	50848
0	50871
0	50902
0	50933
0	69257
0	69276
0	69287
0	69307
0	69322
0	80853
0	80902
0	80984
0	81074
0	81302
0	81351
0	81410
0	102752
0	126798
0	126819
0	126825
0	138503
0	138552
0	158699
0	158733
0	158756
0	158799
0	175673
0	175702
0	175711
0	175735
0	175749
0	208599
0	208616
0	208625
0	208677
0	208718
0	208795
0	230898
0	242179
0	266047
0	280583
0	280620
0	280750
0	301138
0	301164
0	301230
0	315090
0	315150
0	315167
0	315261
0	329312
0	337656
0	337707
0	349286
0	359085
0	359100
0	359113
0	359135
0	373426
0	373444
0	373499
0	384548
0	384563
0	398093
0	398178
0	413989
0	414013
0	414041
0	414059
0	435714
0	435733
0	435745
0	435776
0	449308
0	482134
0	484973
0	484985
0	485023
0	485047
0	499441
0	499486
0	499570
0	499600
0	510932
0	517287
0	517372
0	523509
0	523603
0	528520
0	546338
0	546542
0	546584
0	552615
0	559694
0	559871
0	572269
0	605577
0	605905
0	605983
0	618395
0	630595
0	630625
0	631023
0	638770
0	638806
0	647759
0	658864
0	694743
0	719997
0	720009
0	720101
0	727174
0	727284
0	727663
0	746684
0	750581
0	757577
0	847883
0	909124
0	915915
0	915936
0	916005
0	932305
0	932339
0	932421
0	946740
0	946768
0	946797
0	1179704
0	1179715
0	1179735
0	1216038
0	1231014
0	1281454
0	1318640
0	1321559
0	1321589
0	1321610
0	1321627
0	1423057
0	1484270
0	1511113
0	1522865
0	1522877
0	1548812
0	1587993
0	1588029
0	1594349
0	1629993
0	1639602
0	1708128
0	1728873
0	1793986
0	1808200
0	1808218
0	1808235
0	1808266
0	1808296
0	1821335
0	1821451
0	1833739
0	1840322
0	1859249
0	1867521
0	1882299
0	1900868
0	1917234
0	1927053
0	1927055
0	1927066
0	1927082
0	1927127
0	1937879
0	1960522
0	1967173
0	1967184
0	1967207
0	1967244
0	2002396
0	2002429
0	2011025
0	2021262
0	2021276
0	2021334
0	2033258
0	2044373
0	2050936
0	2075637
0	2082138
0	2098086
0	2104734
0	2105779
0	2111346
0	2111561
0	2117612
0	2119243
0	2119256
0	2119305
0	2119341
0	2132904
0	2132924
0	2150689
0	2160283
0	2170998
0	2171023
0	2171059
0	2203783
0	2203809
0	2203887
0	2217868
0	2217996
0	2254971
0	2268264
0	2270800
0	2270842
0	2270889
0	2282048
0	2282196
0	2337320
0	2337355
0	2346260
0	2353999
0	2354029
0	2370274
0	2433578
0	2433703
0	2448326
0	2476580
0	2479880
0	2485146
0	2485195
0	2485284
0	2485314
0	2492488
0	2492528
0	2492553
0	2492567
0	2492605
0	2499719
0	2506650
0	2506671
0	2506691
0	2506711
0	2506814
0	2512083
0	2514329
0	2514519
0	2522067
0	2522553
0	2522596
0	2522638
0	2522667
0	2522730
0	2536776
0	2536857
0	2536878
0	2536905
0	2546157
0	2546282
0	2546294
0	2546342
0	2546397
0	2554551
0	2554794
0	2554848
0	2554913
0	2554936
0	2554949
0	2568460
0	2568473
0	2571082
0	2573973
0	2574031
0	2574060
0	2575291
0	2575427
0	2582341
0	2585331
0	2586093
0	2586114
0	2586132
0	2590596
0	2590636
0	2603093
0	2603203
0	2604326
0	2613643
0	2613681
0	2613771
0	2637311
0	2637325
0	2637356
0	2637420
0	2641725
0	2641738
0	2641751
0	2641759
0	2641773
0	2641803
0	2645947
0	2645990
0	2646076
0	2650603
0	2653860
0	2653937
0	2659721
0	2661171
0	2661200
0	2661210
0	2661222
0	2661236
0	2661249
0	2667240
0	2667267
0	2667299
0	2677855
0	2677935
0	2689520
0	2689544
0	2689566
0	2689597
0	2689614
0	2689665
0	2695956
0	2697160
0	2697177
0	2697233
0	2697282
0	2702911
0	2704045
0	2704057
0	2704078
0	2704095
0	2704118
0	2704130
0	2704155
0	2704202
0	2714763
0	2714778
0	2714789
0	2714813
0	2723745
0	2724854
0	2724878
0	2724913
0	2724923
0	2724979
0	2735416
0	2735485
0	2735497
0	2735588
0	2743932
0	2743957
0	2744004
0	2750596
0	2750649
0	2750688
0	2750704
0	2750793
0	2754920
0	2758402
0	2758521
0	2789331
0	2789372
0	2789436
0	2789456
0	2798861
0	2808584
0	2808594
0	2808614
0	2808628
0	2825972
0	2836980
0	2836991
0	2837024
0	2837047
0	2844172
0	2844187
0	2849707
0	2860624
0	2860677
0	2868786
0	2872004
0	2872029
0	2872057
0	2879939
0	2879995
0	2880012
0	2880074
0	2882819
0	2882842
0	2900558
0	2912215
0	2912323
0	2912355
0	2919646
0	2928245
0	2933610
0	2933626
0	2933651
0	2933686
0	2940517
0	2940571
0	2940650
0	2942868
0	2942938
0	2946921
0	2963438
0	2963475
0	2967583
0	2971504
0	2971519
0	2971561
0	2971580
0	2971590
0	2981553
0	2983047
0	2987025
0	3003620
0	3003640
0	3030889
0	3032721
0	3032817
0	3045282
0	3095702
0	3103856
0	3115830
0	3127793
0	3133217
0	3146681
0	3146911
0	3157369
0	3164545
0	3192531
0	3199200
0	3205698
0	3205741
0	3229972
0	3262672
0	3262708
0	3288461
0	3289061
0	3289073
0	3322278
0	3337939
0	3337955
0	3337975
0	3338051
0	3347906
0	3347965
0	3379152
0	3389111
0	3422663
0	3449593
0	3457719
0	3464001
0	3464037
0	3464177
0	3469453
0	3476578
0	3488778
0	3488805
0	3495403
0	3510331
0	3510346
0	3510373
0	3510396
0	3517617
0	3531063
0	3546358
0	3546446
0	3561240
0	3561263
0	3584631
0	3584681
0	3584811
0	3600219
0	3600235
0	3600251
0	3600322
0	3600338
0	3600400
0	3600500
0	3600999
0	3604120
0	3604142
0	3604150
0	3604158
0	3604167
0	3604195
0	3604209
0	3604226
0	3604281
0	3608187
0	3608201
0	3608213
0	3608268
0	3608279
0	3608292
0	3608344
0	3608398
0	3608447
0	3608503
0	3612369
0	3612375
0	3612386
0	3612394
0	3612436
0	3612445
0	3612461
0	3612506
0	3616339
0	3616348
0	3616356
0	3616362
0	3616368
0	3616378
0	3616394
0	3616446
0	3616463
0	3616484
0	3616510
0	3616593
0	3620276
0	3620296
0	3620326
0	3620342
0	3620351
0	3620427
0	3620469
0	3620493
0	3620514
0	3620562
0	3624245
0	3624254
0	3624261
0	3624269
0	3624293
0	3624308
0	3624319
0	3624333
0	3627957
0	3627967
0	3627975
0	3628004
0	3628020
0	3628102
0	3628167
0	3628556
0	3631747
0	3631756
0	3631764
0	3631771
0	3631783
0	3631802
0	3631833
0	3631846
0	3635352
0	3635366
0	3635385
0	3635405
0	3635430
0	3635445
0	3635465
0	3638606
0	3638636
0	3638651
0	3638724
0	3638826
0	3641762
0	3641770
0	3641776
0	3641783
0	3641792
0	3641822
0	3641840
0	3641859
0	3645858
0	3645866
0	3645874
0	3645883
0	3645893
0	3645924
0	3645999
0	3646059
0	3646115
0	3649374
0	3649381
0	3649436
0	3649470
0	3649568
0	3653259
0	3653271
0	3653277
0	3653324
0	3653392
0	3653418
0	3656421
0	3656429
0	3656441
0	3656458
0	3656487
0	3656514
0	3656595
0	3656637
0	3660215
0	3660232
0	3660241
0	3660254
0	3660272
0	3660317
0	3660373
0	3663637
0	3663649
0	3663676
0	3663775
0	3663789
0	3663873
0	3667302
0	3667314
0	3667329
0	3667337
0	3667347
0	3667357
0	3667429
0	3670764
0	3670781
0	3670788
0	3670802
0	3670814
0	3670828
0	3670840
0	3670855
0	3670887
0	3670909
0	3670947
0	3670985
0	3674361
0	3674376
0	3674409
0	3678101
0	3678118
0	3678131
0	3678141
0	3678164
0	3678196
0	3678216
0	3678367
0	3681477
0	3681504
0	3681515
0	3681559
0	3681665
0	3681690
0	3681762
0	3681952
0	3684966
0	3684987
0	3685001
0	3685035
0	3685060
0	3685086
0	3688404
0	3688419
0	3688431
0	3688443
0	3688493
0	3688509
0	3688542
0	3691715
0	3691728
0	3691744
0	3691747
0	3691794
0	3691814
0	3691851
0	3691896
0	3691932
0	3695168
0	3695175
0	3695185
0	3695198
0	3695513
0	3698535
0	3698563
0	3698632
0	3698676
0	3701896
0	3701912
0	3701921
0	3701936
0	3701942
0	3701966
0	3702006
0	3702033
0	3705408
0	3705415
0	3705422
0	3705430
0	3705451
0	3705460
0	3705471
0	3705488
0	3705518
0	3705531
0	3705632
0	3708764
0	3708779
0	3708795
0	3708808
0	3708833
0	3708880
0	3708941
0	3711808
0	3711823
0	3711853
0	3711873
0	3712011
0	3712173
0	3715173
0	3715195
0	3715216
0	3715292
0	3715326
0	3715462
0	3718515
0	3718569
0	3718579
0	3718639
0	3718684
0	3718731
0	3721820
0	3721835
0	3721845
0	3721853
0	3721872
0	3721892
0	3721933
0	3722039
0	3722071
0	3726110
0	3726122
0	3726128
0	3726137
0	3726198
0	3726206
0	3729273
0	3729288
0	3729317
0	3729423
0	3732593
0	3732608
0	3732628
0	3732638
0	3732649
0	3732691
0	3732766
0	3736677
0	3736688
0	3736694
0	3736701
0	3736710
0	3736726
0	3736777
0	3736844
0	3740570
0	3740576
0	3740583
0	3740596
0	3740602
0	3740611
0	3740644
0	3740692
0	3740797
0	3744375
0	3744383
0	3744406
0	3744433
0	3744462
0	3744521
0	3748025
0	3748048
0	3748058
0	3748076
0	3748091
0	3748150
0	3748180
0	3748275
0	3752134
0	3752179
0	3752326
0	3755942
0	3755954
0	3755962
0	3755989
0	3756005
0	3756022
0	3756065
0	3756128
0	3760264
0	3760273
0	3760285
0	3760300
0	3760319
0	3760374
0	3760491
0	3760573
0	3764541
0	3764550
0	3764560
0	3764575
0	3764590
0	3764611
0	3764713
0	3764754
0	3764794
0	3765106
0	3769081
0	3769089
0	3769111
0	3769125
0	3769196
0	3769221
0	3769242
0	3772857
0	3772890
0	3772905
0	3772913
0	3772930
0	3772993
0	3773040
0	3773099
0	3777045
0	3777057
0	3777069
0	3777078
0	3777092
0	3777107
0	3777159
0	3777181
0	3777246
0	3781493
0	3781503
0	3781528
0	3781557
0	3781601
0	3781615
0	3781646
0	3781663
0	3781697
0	3781782
0	3783059
0	3783108
0	3783573
0	3788586
0	3788599
0	3788615
0	3788630
0	3788663
0	3788701
0	3788792
0	3788820
0	3792535
0	3792548
0	3792588
0	3792822
0	3794531
0	3794622
0	3800166
0	3800181
0	3800186
0	3800195
0	3800210
0	3800220
0	3800245
0	3800260
0	3800280
0	3800909
0	3802098
0	3802539
0	3807496
0	3807504
0	3807508
0	3807521
0	3807528
0	3807546
0	3807596
0	3807675
0	3807733
0	3807828
0	3807914
0	3811154
0	3811171
0	3811209
0	3811238
0	3811257
0	3811269
0	3811544
0	3811559
0	3815490
0	3815497
0	3815505
0	3815511
0	3815559
0	3815608
0	3815621
0	3815712
0	3815856
0	3819761
0	3819800
0	3819816
0	3819866
0	3819884
0	3819902
0	3819946
0	3819975
0	3820060
0	3824604
0	3824620
0	3824631
0	3824652
0	3824694
0	3824705
0	3824836
0	3825076
0	3829041
0	3829056
0	3829066
0	3829085
0	3829118
0	3829127
0	3829197
0	3829236
0	3829271
0	3829306
0	3829446
0	3830974
0	3837138
0	3837145
0	3837155
0	3837184
0	3837203
0	3837248
0	3837303
0	3837338
0	3837365
0	3841744
0	3841760
0	3841875
0	3841892
0	3849542
0	3849552
0	3849559
0	3849569
0	3849578
0	3849616
0	3849651
0	3849674
0	3849723
0	3850113
0	3854064
0	3854096
0	3854165
0	3854182
0	3854292
0	3854308
0	3854529
0	3858927
0	3858946
0	3858958
0	3858967
0	3858982
0	3859003
0	3859012
0	3859039
0	3859071
0	3859118
0	3863306
0	3863311
0	3863330
0	3863336
0	3863345
0	3863359
0	3863390
0	3863431
0	3863673
0	3867754
0	3867762
0	3867815
0	3867858
0	3867875
0	3867898
0	3867929
0	3868058
0	3872463
0	3872472
0	3872487
0	3872503
0	3872612
0	3872624
0	3876880
0	3876889
0	3876896
0	3876913
0	3877020
0	3879030
0	3884984
0	3884998
0	3885008
0	3885026
0	3890067
0	3890092
0	3890102
0	3890116
0	3890150
0	3890166
0	3890212
0	3890245
0	3894853
0	3894870
0	3894879
0	3894901
0	3899748
0	3899777
0	3899860
0	3899878
0	3899890
0	3899909
0	3903721
0	3903770
0	3903797
0	3903846
0	3909716
0	3909724
0	3909729
0	3909734
0	3909776
0	3909799
0	3909809
0	3909899
0	3914572
0	3914668
0	3914701
0	3914844
0	3919055
0	3919166
0	3919237
0	3923609
0	3923696
0	3923722
0	3923746
0	3923784
0	3923843
0	3928407
0	3928419
0	3928435
0	3928454
0	3928528
0	3928551
0	3933624
0	3933634
0	3933641
0	3933648
0	3933671
0	3933689
0	3933894
0	3937159
0	3937216
0	3937290
0	3941479
0	3941499
0	3941521
0	3941540
0	3941555
0	3941575
0	3941676
0	3941686
0	3945041
0	3945056
0	3945067
0	3945089
0	3945108
0	3945130
0	3945143
0	3945260
0	3949248
0	3949253
0	3949267
0	3949283
0	3949331
0	3949362
0	3949389
0	3949400
0	3949427
0	3949845
0	3954184
0	3954195
0	3954210
0	3954239
0	3954266
0	3954463
0	3959133
0	3959144
0	3959151
0	3959172
0	3959191
0	3959260
0	3959383
0	3959413
0	3964633
0	3964640
0	3964648
0	3964710
0	3964752
0	3964868
0	3965199
0	3968532
0	3968548
0	3968576
0	3968578
0	3968588
0	3968630
0	3968687
0	3968776
0	3973611
0	3973631
0	3973645
0	3973661
0	3977439
0	3977452
0	3977480
0	3977496
0	3977813
0	3977867
0	3977889
0	3982281
0	3982295
0	3982303
0	3982456
0	3982902
0	3987167
0	3987180
0	3987208
0	3987513
0	3991508
0	3991514
0	3991558
0	3991571
0	3991654
0	3991774
0	3995450
0	3995466
0	3995477
0	3995557
0	3995604
0	3999964
0	3999981
0	4000042
0	4000173
0	4000446
0	4004955
0	4004960
0	4005014
0	4005058
0	4009611
0	4009637
0	4009656
0	4009728
0	4009982
0	4013906
0	4013916
0	4013924
0	4013932
0	4013940
0	4013989
0	4014010
0	4014083
0	4014208
0	4018913
0	4018933
0	4018947
0	4018951
0	4018987
0	4019028
0	4019112
0	4019142
0	4019215
0	4019277
0	4019432
0	4019463
0	4022343
0	4022360
0	4022378
0	4022454
0	4022471
0	4022604
0	4022679
0	4022774
0	4027142
0	4027151
0	4027164
0	4027174
0	4027189
0	4027972
0	4032275
0	4032283
0	4032299
0	4032313
0	4032370
0	4032597
0	4032725
0	4036304
0	4036346
0	4036372
0	4036392
0	4036419
0	4036447
0	4036461
0	4041223
0	4041244
0	4041276
0	4041300
0	4041317
0	4041332
0	4041402
0	4041625
0	4045668
0	4045699
0	4045745
0	4045775
0	4045817
0	4045842
0	4045866
0	4050184
0	4050231
0	4050241
0	4050248
0	4050258
0	4050270
0	4050286
0	4050306
0	4050327
0	4050365
0	4054473
0	4054488
0	4054502
0	4054517
0	4054538
0	4054609
0	4054717
0	4054896
0	4059796
0	4059810
0	4059820
0	4059854
0	4059893
0	4059914
0	4059974
0	4064180
0	4064189
0	4064200
0	4064231
0	4064259
0	4064301
0	4064358
0	4064470
0	4064497
0	4068696
0	4068705
0	4068733
0	4068742
0	4068764
0	4068803
0	4068819
0	4068875
0	4069298
0	4073165
0	4073185
0	4073205
0	4073213
0	4073244
0	4073298
0	4073312
0	4073331
0	4073403
0	4078277
0	4078296
0	4078315
0	4078326
0	4078370
0	4078441
0	4078527
0	4078573
0	4083144
0	4083151
0	4083178
0	4083215
0	4083240
0	4083331
0	4083383
0	4083583
0	4088116
0	4088127
0	4088136
0	4088150
0	4088181
0	4088248
0	4088436
0	4088684
0	4092313
0	4092320
0	4092329
0	4092344
0	4092358
0	4092391
0	4092460
0	4092506
0	4092520
0	4092553
0	4097151
0	4097161
0	4097217
0	4097285
0	4097328
0	4097793
0	4101157
0	4101168
0	4101197
0	4101243
0	4101249
0	4101264
0	4101465
0	4105614
0	4105625
0	4105642
0	4105650
0	4105668
0	4105686
0	4105722
0	4105829
0	4109392
0	4109408
0	4109421
0	4109450
0	4109479
0	4109520
0	4109533
0	4109808
0	4114091
0	4114099
0	4114110
0	4114137
0	4114160
0	4114245
0	4114352
0	4118668
0	4118684
0	4118715
0	4118724
0	4118770
0	4118782
0	4118809
0	4118901
0	4118923
0	4118954
0	4122434
0	4122447
0	4122537
0	4122860
0	4127003
0	4127011
0	4127020
0	4127028
0	4127038
0	4127055
0	4127064
0	4127073
0	4127101
0	4127190
0	4127217
0	4127239
0	4131306
0	4131341
0	4131369
0	4131392
0	4131417
0	4131541
0	4135935
0	4135942
0	4135955
0	4135968
0	4136001
0	4136019
0	4136031
0	4136064
0	4136144
0	4139813
0	4139828
0	4139835
0	4139849
0	4139866
0	4139886
0	4139942
0	4139993
0	4144458
0	4144470
0	4144527
0	4144554
0	4144561
0	4144624
0	4144699
0	4144900
0	4148641
0	4148654
0	4148667
0	4148679
0	4148689
0	4148719
0	4148729
0	4148818
0	4152045
0	4152057
0	4152067
0	4152088
0	4152100
0	4152115
0	4152124
0	4152224
0	4152427
0	4156720
0	4156727
0	4156737
0	4156753
0	4156767
0	4156774
0	4156817
0	4156846
0	4161498
0	4161506
0	4161535
0	4161561
0	4161592
0	4161620
0	4164924
0	4164948
0	4164973
0	4165428
0	4169332
0	4169401
0	4169442
0	4169472
0	4169480
0	4169507
0	4173675
0	4173690
0	4173699
0	4173798
0	4177240
0	4177267
0	4177292
0	4177300
0	4177457
0	4177514
0	4177780
0	4181808
0	4181894
0	4181902
0	4181909
0	4181918
0	4181933
0	4181968
0	4182025
0	4182109
0	4182185
0	4182403
0	4185129
0	4185143
0	4185161
0	4185217
0	4185237
0	4189790
0	4189800
0	4189868
0	4189892
0	4189945
0	4190115
0	4190154
0	4190370
0	4194895
0	4194904
0	4194916
0	4194926
0	4194937
0	4194980
0	4195023
0	4195077
0	4195090
0	4198883
0	4198890
0	4198898
0	4198919
0	4199001
0	4199025
0	4199602
0	4203377
0	4203423
0	4203440
0	4203461
0	4203474
0	4203498
0	4203507
0	4203568
0	4203587
0	4208476
0	4208492
0	4208508
0	4208580
0	4208593
0	4208610
0	4208632
0	4212785
0	4212802
0	4212811
0	4212864
0	4212874
0	4212893
0	4212993
0	4213015
0	4217655
0	4217664
0	4217683
0	4217705
0	4217754
0	4217766
0	4217844
0	4217865
0	4217923
0	4221951
0	4221960
0	4221967
0	4221975
0	4221998
0	4226483
0	4226496
0	4226504
0	4226514
0	4226537
0	4226554
0	4226571
0	4226706
0	4230642
0	4230654
0	4230669
0	4230684
0	4230698
0	4230775
0	4230873
0	4230982
0	4235105
0	4235120
0	4235128
0	4235137
0	4235157
0	4235284
0	4235310
0	4235328
0	4239034
0	4239051
0	4239059
0	4239065
0	4239099
0	4243888
0	4243903
0	4243911
0	4243918
0	4243930
0	4244040
0	4244071
0	4244093
0	4244296
0	4247622
0	4247641
0	4247681
0	4248036
0	4248182
0	4252130
0	4252145
0	4252155
0	4252166
0	4252201
0	4252222
0	4256975
0	4256991
0	4257017
0	4257039
0	4257056
0	4257074
0	4257082
0	4257142
0	4257234
0	4261309
0	4261320
0	4261329
0	4261386
0	4261425
0	4261850
0	4265734
0	4265743
0	4265758
0	4265777
0	4265851
0	4265879
0	4266078
0	4266180
0	4269767
0	4269778
0	4269786
0	4269806
0	4269836
0	4269869
0	4269927
0	4274935
0	4274949
0	4274970
0	4275005
0	4275027
0	4275058
0	4275078
0	4275110
0	4275143
0	4275179
0	4279764
0	4279770
0	4279781
0	4279789
0	4279805
0	4279862
0	4279918
0	4280000
0	4284114
0	4284132
0	4284144
0	4284158
0	4284165
0	4284173
0	4284185
0	4284197
0	4284207
0	4284314
0	4284443
0	4288235
0	4288245
0	4288255
0	4288266
0	4288310
0	4288324
0	4288371
0	4288418
0	4292426
0	4292442
0	4292454
0	4296902
0	4296918
0	4296928
0	4296942
0	4297003
0	4297141
0	4301283
0	4301297
0	4301312
0	4301336
0	4301390
0	4301534
0	4301743
0	4306010
0	4306015
0	4306021
0	4306056
0	4306068
0	4306103
0	4306124
0	4306171
0	4306208
0	4310449
0	4310460
0	4310477
0	4310515
0	4310530
0	4310543
0	4310556
0	4310570
0	4310595
0	4314796
0	4314814
0	4314838
0	4314982
0	4315200
0	4315346
0	4319359
0	4319376
0	4319384
0	4319388
0	4319433
0	4319530
0	4319700
0	4319745
0	4323751
0	4323766
0	4323778
0	4323790
0	4323801
0	4323808
0	4323816
0	4323834
0	4323889
0	4324427
0	4328000
0	4328011
0	4328024
0	4328044
0	4328065
0	4328085
0	4328104
0	4328125
0	4328178
0	4328207
0	4332283
0	4332307
0	4332317
0	4332367
0	4332429
0	4332507
0	4336538
0	4336551
0	4336566
0	4336586
0	4336603
0	4336664
0	4336748
0	4336814
0	4337115
0	4337146
0	4341204
0	4341215
0	4341258
0	4341593
0	4345689
0	4345720
0	4345738
0	4345752
0	4345793
0	4345933
0	4350519
0	4350546
0	4350565
0	4350579
0	4350598
0	4350643
0	4350699
0	4350722
0	4350748
0	4350888
0	4355135
0	4355153
0	4355172
0	4355216
0	4355281
0	4355304
0	4359718
0	4359748
0	4359786
0	4359846
0	4360027
0	4360456
0	4364910
0	4364962
0	4364987
0	4365026
0	4365055
0	4365064
0	4365074
0	4365118
0	4369572
0	4369620
0	4369630
0	4369641
0	4369724
0	4369787
0	4373670
0	4373682
0	4373692
0	4373698
0	4373749
0	4373778
0	4373832
0	4373871
0	4378203
0	4378241
0	4378325
0	4378398
0	4378443
0	4378746
0	4383215
0	4383226
0	4383257
0	4383264
0	4383310
0	4386354
0	4386461
0	4386485
0	4386531
0	4391256
0	4391278
0	4391400
0	4391762
0	4395418
0	4395425
0	4395438
0	4395459
0	4395499
0	4395901
0	4399341
0	4399347
0	4399360
0	4399391
0	4399535
0	4403922
0	4403943
0	4403966
0	4404038
0	4404196
0	4404408
0	4408425
0	4408433
0	4408447
0	4408454
0	4408513
0	4408533
0	4408560
0	4413330
0	4413338
0	4413361
0	4417531
0	4417590
0	4417600
0	4417617
0	4417627
0	4417636
0	4417667
0	4417704
0	4417721
0	4417733
0	4417770
0	4421025
0	4421066
0	4421082
0	4421491
0	4421551
0	4421586
0	4421620
0	4425044
0	4425055
0	4425067
0	4425085
0	4425142
0	4425483
0	4429626
0	4429638
0	4429649
0	4429668
0	4429687
0	4429722
0	4429754
0	4429946
0	4430327
0	4432753
0	4432925
0	4432951
0	4433058
0	4433182
0	4436243
0	4436285
0	4436426
0	4436474
0	4440937
0	4440951
0	4440967
0	4441065
0	4441102
0	4441238
0	4441418
0	4441507
0	4445441
0	4445528
0	4445544
0	4445550
0	4445561
0	4445587
0	4445594
0	4445651
0	4445738
0	4449950
0	4449968
0	4449977
0	4450025
0	4450048
0	4450104
0	4450178
0	4450331
0	4450344
0	4454541
0	4454555
0	4454566
0	4454578
0	4454585
0	4454592
0	4454649
0	4454696
0	4458912
0	4458963
0	4458975
0	4458981
0	4459016
0	4459046
0	4459058
0	4459073
0	4459281
0	4463469
0	4463515
0	4463586
0	4463605
0	4463634
0	4468883
0	4468891
0	4468906
0	4468923
0	4468996
0	4469063
0	4469142
0	4472085
0	4472308
0	4472327
0	4472342
0	4472350
0	4472370
0	4472450
0	4476327
0	4476350
0	4476373
0	4476380
0	4476398
0	4476411
0	4476476
0	4476484
0	4476516
0	4476628
0	4480219
0	4480232
0	4480247
0	4480262
0	4480303
0	4480378
0	4484768
0	4484783
0	4484796
0	4484867
0	4484904
0	4484927
0	4488109
0	4488150
0	4488184
0	4488230
0	4488342
0	4488748
0	4491866
0	4491889
0	4491912
0	4492020
0	4492547
0	4496865
0	4496897
0	4496915
0	4496955
0	4496975
0	4497162
0	4500975
0	4501000
0	4501006
[truncated: 854,235 more rows]
