# Supplementary material for: The serotonergic psychedelic N,N-dipropyltryptamine alters information-processing dynamics in in vitro cortical neural circuits
Source: Netw Neurosci. 2024 Dec 10;8(4):1421–38. doi: 10.1162/netn_a_00408 (PMC11674936; doi:10.1162/netn_a_00408)
Supplement: Supplementary file 1 [file netn-8-4-1421-s001.zip › culture_6_spikes_1.csv]

0	1
0	17799
0	18739
0	18760
0	22637
0	23583
0	23595
0	30745
0	35472
0	38639
0	51205
0	54673
0	55338
0	55347
0	55603
0	55607
0	55822
0	55955
0	55962
0	55971
0	56073
0	56081
0	56092
0	56099
0	61597
0	61602
0	61873
0	61880
0	61888
0	61981
0	61987
0	62004
0	62102
0	62119
0	62138
0	62149
0	62162
0	65175
0	65186
0	65636
0	65641
0	65661
0	65986
0	65991
0	66026
0	66110
0	66124
0	66135
0	66143
0	66290
0	70027
0	70037
0	70472
0	71177
0	71187
0	72110
0	72128
0	72896
0	75078
0	75113
0	75127
0	75214
0	76711
0	76732
0	76741
0	76790
0	76797
0	76805
0	76905
0	77675
0	77699
0	77706
0	77723
0	77788
0	77797
0	77914
0	77924
0	77938
0	78338
0	78344
0	79445
0	79462
0	79469
0	79486
0	82692
0	83802
0	83835
0	83858
0	84060
0	84070
0	84181
0	84188
0	84198
0	84221
0	84228
0	84337
0	84353
0	84364
0	84373
0	87653
0	87683
0	87689
0	87701
0	87839
0	87851
0	89289
0	90605
0	90625
0	92473
0	92499
0	92516
0	92522
0	94086
0	94101
0	94109
0	94590
0	94594
0	94641
0	94653
0	94657
0	94753
0	94775
0	94784
0	94879
0	94885
0	94911
0	94963
0	94979
0	94987
0	95038
0	95081
0	95090
0	95194
0	95253
0	97409
0	97424
0	97712
0	97716
0	97757
0	98194
0	98852
0	98871
0	98903
0	98909
0	99042
0	102475
0	102920
0	102933
0	102941
0	104013
0	104030
0	104039
0	104971
0	104980
0	106491
0	106497
0	106510
0	108030
0	108046
0	108060
0	108184
0	108195
0	108228
0	108253
0	108295
0	109409
0	109421
0	110683
0	110689
0	110762
0	112916
0	112929
0	114585
0	114678
0	114686
0	114704
0	116425
0	116431
0	116605
0	117708
0	117750
0	117763
0	117772
0	118200
0	118993
0	119004
0	119017
0	119084
0	119093
0	119359
0	119366
0	119496
0	119510
0	119518
0	119651
0	119720
0	121153
0	122213
0	122667
0	122695
0	122703
0	122711
0	123493
0	123699
0	123898
0	124299
0	124308
0	124324
0	124428
0	124437
0	124509
0	124522
0	124529
0	124564
0	124595
0	124602
0	125558
0	127056
0	127072
0	127089
0	128174
0	128187
0	128218
0	128239
0	128258
0	128264
0	128298
0	128375
0	128389
0	128404
0	128484
0	129352
0	129404
0	130818
0	130828
0	130894
0	130902
0	131827
0	131836
0	133231
0	133243
0	133588
0	133594
0	133604
0	134788
0	134797
0	134847
0	134858
0	134866
0	134926
0	134936
0	134973
0	134984
0	135042
0	135056
0	135064
0	135136
0	135168
0	135254
0	137010
0	139375
0	139385
0	139746
0	139759
0	139767
0	140791
0	140812
0	140822
0	140861
0	140882
0	140959
0	140994
0	141004
0	141012
0	141121
0	141139
0	141162
0	143544
0	143557
0	143648
0	143707
0	143718
0	143789
0	145507
0	145531
0	145559
0	145566
0	145595
0	146763
0	146902
0	147072
0	147132
0	147144
0	147150
0	147226
0	147234
0	147252
0	147300
0	147317
0	149808
0	149822
0	149825
0	150177
0	150738
0	151340
0	151417
0	151443
0	151456
0	152691
0	152701
0	152791
0	152799
0	152892
0	152903
0	152927
0	152992
0	153082
0	153092
0	153115
0	153124
0	153270
0	153285
0	153295
0	154400
0	156199
0	156216
0	157224
0	157348
0	157362
0	157394
0	157420
0	157431
0	157463
0	157470
0	157500
0	157573
0	157631
0	159071
0	159113
0	159124
0	159206
0	159214
0	159267
0	159282
0	159382
0	159397
0	159410
0	159942
0	161223
0	161233
0	161421
0	161454
0	161559
0	161568
0	161585
0	163774
0	163783
0	163831
0	163842
0	165909
0	165931
0	166066
0	166072
0	166181
0	166202
0	166210
0	169032
0	169109
0	169118
0	169124
0	169712
0	170719
0	171303
0	171310
0	171475
0	171601
0	171606
0	171629
0	171663
0	171679
0	171753
0	171762
0	173962
0	173974
0	176206
0	176224
0	176232
0	177594
0	177621
0	177630
0	177679
0	177801
0	177816
0	177964
0	178357
0	179507
0	179527
0	179543
0	180098
0	180168
0	180958
0	181008
0	181028
0	181035
0	181074
0	181082
0	181098
0	181129
0	181137
0	181147
0	181915
0	182111
0	184928
0	184943
0	184958
0	186102
0	186108
0	187377
0	187808
0	188830
0	188835
0	188965
0	190084
0	190389
0	190411
0	190418
0	190451
0	190457
0	190472
0	190497
0	190505
0	192121
0	192134
0	192313
0	192490
0	192695
0	193418
0	193902
0	195099
0	195104
0	195117
0	195308
0	195636
0	196057
0	196075
0	196098
0	196110
0	196221
0	196290
0	196302
0	196307
0	196310
0	196388
0	196397
0	196442
0	196450
0	196456
0	196476
0	196530
0	196537
0	196565
0	196573
0	196665
0	196677
0	197562
0	197979
0	199314
0	199375
0	199381
0	199477
0	199593
0	199598
0	199608
0	199634
0	199652
0	199656
0	199739
0	199745
0	199829
0	200358
0	200510
0	200668
0	200834
0	200984
0	201150
0	201206
0	201420
0	201664
0	201886
0	202231
0	202469
0	202766
0	202775
0	202787
0	202812
0	203098
0	203256
0	203696
0	204042
0	204245
0	204625
0	204631
0	204645
0	204877
0	205471
0	205644
0	205911
0	206190
0	206200
0	206207
0	206235
0	206723
0	207940
0	208025
0	208028
0	208052
0	208057
0	208160
0	208172
0	208178
0	208190
0	208225
0	208230
0	208282
0	208309
0	208322
0	208329
0	208472
0	208480
0	208497
0	208559
0	208571
0	208650
0	209379
0	209592
0	209950
0	209969
0	210016
0	210097
0	210101
0	210120
0	210432
0	210600
0	210856
0	210983
0	211099
0	211290
0	211464
0	211993
0	212215
0	212280
0	212480
0	212706
0	212711
0	212724
0	213022
0	213607
0	217023
0	217050
0	217077
0	217124
0	217141
0	217159
0	217479
0	218928
0	218952
0	219004
0	219008
0	219022
0	219047
0	219055
0	219062
0	219096
0	219106
0	219182
0	219596
0	219836
0	221806
0	221826
0	221836
0	221963
0	221976
0	221982
0	222056
0	222060
0	222083
0	222180
0	222187
0	222221
0	222237
0	222243
0	222300
0	222308
0	222315
0	222326
0	222347
0	222376
0	222381
0	222397
0	222403
0	222458
0	222464
0	223231
0	223478
0	223771
0	225891
0	226590
0	226660
0	230393
0	230400
0	230453
0	230460
0	230477
0	230664
0	230675
0	230682
0	230693
0	230756
0	230774
0	230782
0	230803
0	230817
0	230828
0	230848
0	230859
0	230962
0	230974
0	230986
0	231019
0	231105
0	231112
0	231252
0	232583
0	234313
0	234322
0	234330
0	234340
0	234383
0	234388
0	234401
0	234451
0	234460
0	234469
0	234481
0	234590
0	234599
0	234642
0	234663
0	236291
0	236751
0	236756
0	236793
0	236853
0	236859
0	236865
0	236893
0	236980
0	237555
0	238522
0	238865
0	238877
0	238889
0	238934
0	238946
0	238953
0	238972
0	238988
0	238996
0	239106
0	239160
0	239174
0	239219
0	239703
0	240412
0	241276
0	241971
0	242308
0	242341
0	242344
0	242352
0	242736
0	243078
0	243255
0	243466
0	243689
0	243953
0	243998
0	244025
0	244033
0	244042
0	244087
0	244137
0	244154
0	244159
0	244210
0	244234
0	244241
0	244298
0	244305
0	244387
0	244397
0	244419
0	244465
0	244480
0	244511
0	244524
0	244532
0	246132
0	246422
0	247187
0	247199
0	247215
0	247287
0	247293
0	247303
0	247328
0	247360
0	247371
0	247457
0	247462
0	247526
0	247537
0	247551
0	247618
0	247626
0	247633
0	247694
0	247746
0	247753
0	247813
0	247874
0	247931
0	247939
0	247966
0	248001
0	248013
0	248024
0	249708
0	250160
0	250563
0	251607
0	251721
0	251738
0	251776
0	251797
0	251819
0	251859
0	251870
0	251952
0	251958
0	251971
0	252006
0	252011
0	252039
0	252050
0	252055
0	252077
0	252086
0	252106
0	252126
0	252148
0	252167
0	252174
0	252192
0	252199
0	252216
0	252272
0	252307
0	252313
0	253020
0	253432
0	254322
0	254337
0	254461
0	254480
0	254486
0	254510
0	254517
0	254589
0	254613
0	254634
0	254642
0	254989
0	254991
0	255241
0	255388
0	255568
0	255847
0	256237
0	256423
0	256772
0	257104
0	257522
0	258880
0	258888
0	258898
0	258983
0	259014
0	259022
0	259028
0	259071
0	259080
0	259090
0	259157
0	259166
0	259177
0	259289
0	259674
0	261074
0	261673
0	263478
0	263485
0	263498
0	263649
0	263655
0	263722
0	263760
0	263773
0	263779
0	263801
0	263820
0	263833
0	263859
0	263877
0	263889
0	263942
0	263954
0	264167
0	264511
0	266622
0	266811
0	267434
0	267612
0	267636
0	267652
0	267710
0	267716
0	267734
0	267832
0	267858
0	267867
0	267986
0	268007
0	268018
0	268054
0	268071
0	268075
0	268125
0	268131
0	268156
0	268172
0	268262
0	268871
0	271445
0	271454
0	271490
0	271511
0	271515
0	271866
0	273676
0	273684
0	273727
0	273729
0	273741
0	273750
0	273797
0	273878
0	273906
0	273913
0	273940
0	274014
0	274021
0	275185
0	275350
0	276686
0	277377
0	277486
0	277498
0	277504
0	277517
0	277564
0	277573
0	277680
0	277697
0	277703
0	278460
0	278820
0	279853
0	279863
0	279904
0	279912
0	279920
0	279951
0	279993
0	280096
0	280102
0	280126
0	280150
0	280252
0	280312
0	280331
0	281240
0	282106
0	282123
0	282274
0	282290
0	282298
0	282422
0	282804
0	283311
0	283503
0	284623
0	284631
0	284651
0	284886
0	284925
0	284934
0	284939
0	284975
0	284998
0	285006
0	285091
0	285107
0	285815
0	286280
0	287881
0	287898
0	287911
0	288381
0	288719
0	288888
0	289038
0	289051
0	289468
0	290195
0	290344
0	290476
0	290484
0	290498
0	290540
0	290557
0	290660
0	290692
0	290706
0	290725
0	290783
0	290789
0	291392
0	292080
0	292567
0	292575
0	292586
0	293195
0	293212
0	293668
0	294020
0	294122
0	294128
0	294151
0	294294
0	295875
0	295881
0	295900
0	295937
0	296066
0	296071
0	296079
0	296149
0	296159
0	296170
0	296195
0	296210
0	296995
0	298195
0	299090
0	299299
0	299312
0	299322
0	300582
0	300731
0	300749
0	300756
0	300822
0	300872
0	300898
0	300904
0	300929
0	300937
0	301017
0	301029
0	301044
0	301053
0	301093
0	301106
0	301124
0	301136
0	301208
0	301737
0	302988
0	303435
0	303448
0	303470
0	303490
0	303498
0	303512
0	303575
0	303597
0	303634
0	303649
0	303656
0	303769
0	303794
0	303832
0	303842
0	303848
0	303863
0	304276
0	304736
0	305309
0	305552
0	305572
0	305580
0	305705
0	305717
0	305725
0	305738
0	305825
0	306083
0	306480
0	306790
0	307056
0	307366
0	307456
0	307491
0	307503
0	307512
0	307525
0	308043
0	308194
0	308638
0	309174
0	309190
0	309197
0	309209
0	309532
0	309964
0	310356
0	310513
0	311245
0	311283
0	311299
0	311362
0	311419
0	311439
0	311447
0	311453
0	311505
0	311528
0	312029
0	312815
0	313230
0	313243
0	313396
0	313419
0	313425
0	313438
0	313452
0	313463
0	313606
0	313630
0	313641
0	313665
0	313817
0	313830
0	314147
0	314635
0	315394
0	315594
0	315745
0	315840
0	315866
0	315870
0	316284
0	316432
0	316815
0	317339
0	317351
0	317361
0	317391
0	317598
0	318148
0	318212
0	318417
0	318887
0	319551
0	319564
0	319640
0	319644
0	319783
0	319808
0	319817
0	320528
0	322573
0	322578
0	322589
0	323048
0	324499
0	324589
0	324604
0	324609
0	325141
0	325510
0	325519
0	325531
0	325575
0	325579
0	325584
0	325630
0	325639
0	325736
0	325828
0	325834
0	325988
0	326003
0	326025
0	326036
0	326786
0	327216
0	327408
0	327950
0	328218
0	328243
0	328354
0	328364
0	328452
0	328471
0	328479
0	329619
0	330131
0	330864
0	330875
0	330917
0	330944
0	330955
0	330987
0	330994
0	331005
0	331094
0	331100
0	331108
0	331236
0	331302
0	332473
0	332820
0	333363
0	333372
0	333381
0	333404
0	333456
0	333466
0	333474
0	335195
0	335296
0	335300
0	335312
0	335603
0	335971
0	336286
0	336622
0	337550
0	337751
0	337817
0	337828
0	337835
0	337854
0	337886
0	337897
0	337902
0	337916
0	338531
0	339642
0	340156
0	340169
0	340171
0	340180
0	341093
0	341252
0	341405
0	341450
0	341490
0	341563
0	341583
0	341591
0	341597
0	341626
0	341881
0	342049
0	342386
0	343002
0	345900
0	345989
0	346001
0	346007
0	346065
0	346073
0	346080
0	346625
0	348577
0	348587
0	348594
0	348628
0	348749
0	348791
0	348796
0	348954
0	348990
0	348995
0	349003
0	349062
0	349072
0	349093
0	349156
0	349174
0	349344
0	349806
0	350151
0	350360
0	350546
0	351137
0	351154
0	351189
0	351308
0	351328
0	351391
0	351400
0	351441
0	351452
0	351499
0	351505
0	351538
0	351615
0	351893
0	352169
0	352403
0	352623
0	352943
0	353093
0	353287
0	353490
0	353850
0	354150
0	354163
0	354204
0	354228
0	354234
0	354512
0	354517
0	354575
0	354607
0	354622
0	354661
0	354670
0	354679
0	354733
0	354740
0	354817
0	354882
0	354905
0	354926
0	354962
0	355874
0	356071
0	357051
0	357095
0	357100
0	357132
0	357381
0	357747
0	357921
0	358520
0	358666
0	359412
0	359419
0	359431
0	360228
0	360403
0	360860
0	360875
0	360881
0	360903
0	360949
0	360975
0	360983
0	361007
0	361053
0	361067
0	361073
0	361235
0	361247
0	361254
0	361308
0	361372
0	361786
0	362201
0	362498
0	362560
0	364341
0	364866
0	364872
0	366088
0	366116
0	366121
0	366185
0	366193
0	366200
0	366214
0	366222
0	366259
0	366266
0	366392
0	366401
0	366413
0	366790
0	367026
0	367410
0	367927
0	368102
0	368247
0	368471
0	368649
0	368756
0	368792
0	368938
0	368949
0	368955
0	368996
0	369038
0	369048
0	369056
0	369076
0	369537
0	369706
0	369878
0	369894
0	369900
0	369923
0	369939
0	369949
0	370275
0	370533
0	371006
0	371204
0	371871
0	372011
0	372070
0	372156
0	372168
0	372188
0	372281
0	372308
0	372317
0	372339
0	372395
0	372414
0	372444
0	372472
0	372580
0	372660
0	373088
0	373249
0	373459
0	373777
0	374073
0	374562
0	374998
0	375258
0	375264
0	375275
0	375316
0	375370
0	375391
0	375405
0	375529
0	375553
0	375569
0	375611
0	375764
0	376118
0	376324
0	376875
0	377196
0	377393
0	377608
0	377652
0	377675
0	377681
0	377707
0	377757
0	377766
0	377774
0	378009
0	378018
0	378023
0	378043
0	378152
0	378167
0	378179
0	378443
0	378496
0	378516
0	378532
0	378568
0	378574
0	378585
0	378675
0	378698
0	378702
0	379351
0	379850
0	380233
0	380440
0	380701
0	381153
0	381334
0	381373
0	381394
0	381492
0	381543
0	381965
0	382306
0	382353
0	382861
0	383445
0	383464
0	383471
0	383534
0	383546
0	383588
0	383600
0	383611
0	383816
0	383822
0	383837
0	383858
0	383865
0	383899
0	383988
0	384012
0	384477
0	384912
0	385401
0	385577
0	385743
0	386136
0	386320
0	386589
0	386606
0	386615
0	387214
0	387463
0	387939
0	388035
0	388048
0	388081
0	388102
0	388177
0	388201
0	388211
0	388219
0	388234
0	388327
0	388515
0	388960
0	389220
0	389382
0	389572
0	389737
0	389913
0	390127
0	390376
0	390415
0	390429
0	390455
0	390469
0	390492
0	390543
0	390977
0	391150
0	391300
0	391497
0	391711
0	392195
0	392677
0	392847
0	393191
0	393339
0	393676
0	393767
0	393928
0	394059
0	394063
0	394086
0	394160
0	394224
0	394231
0	394239
0	394285
0	394309
0	394319
0	394357
0	394368
0	394928
0	396422
0	396479
0	396500
0	396512
0	396589
0	396645
0	396671
0	396677
0	396863
0	397039
0	398208
0	398416
0	398452
0	398488
0	398510
0	398516
0	398557
0	398732
0	398764
0	398773
0	398782
0	398792
0	398835
0	398840
0	398846
0	398891
0	398898
0	398902
0	398927
0	398934
0	398947
0	398999
0	399007
0	399022
0	399034
0	399173
0	400180
0	400507
0	400671
0	401917
0	402479
0	402499
0	402516
0	402639
0	402647
0	402666
0	402680
0	402910
0	402932
0	402939
0	405255
0	405263
0	405358
0	405366
0	405374
0	405395
0	405462
0	405468
0	405488
0	405529
0	405547
0	405559
0	405630
0	405640
0	405645
0	405691
0	405710
0	405748
0	405754
0	405766
0	405841
0	405879
0	405893
0	405918
0	406452
0	406762
0	407042
0	407377
0	407783
0	407964
0	408129
0	408471
0	408677
0	408776
0	409122
0	409137
0	409179
0	409193
0	409204
0	409244
0	409254
0	409259
0	409283
0	409292
0	409302
0	409330
0	409348
0	409387
0	409394
0	409594
0	409612
0	409646
0	409670
0	409676
0	410169
0	410892
0	411119
0	411333
0	411350
0	411401
0	411409
0	411415
0	411485
0	411527
0	411546
0	411587
0	411592
0	411599
0	411707
0	411728
0	412115
0	412512
0	412986
0	413929
0	414063
0	414199
0	414342
0	414645
0	414856
0	415075
0	415466
0	415571
0	415580
0	415597
0	416382
0	417001
0	417008
0	417076
0	417082
0	417093
0	417357
0	417709
0	418213
0	418673
0	418731
0	418736
0	418752
0	418772
0	418784
0	418847
0	418862
0	418871
0	419635
0	420622
0	421238
0	421266
0	421279
0	421290
0	421577
0	423439
0	423467
0	423503
0	423509
0	423517
0	423536
0	423542
0	423635
0	424780
0	424920
0	424938
0	424995
0	425007
0	425016
0	425524
0	426215
0	426513
0	426543
0	426591
0	426663
0	426673
0	426681
0	426700
0	426729
0	426735
0	426842
0	426849
0	426913
0	426963
0	426975
0	426987
0	427284
0	427669
0	427852
0	428002
0	428189
0	428903
0	429022
0	429147
0	429166
0	429176
0	429208
0	429250
0	429271
0	429297
0	429303
0	429315
0	429321
0	429656
0	429998
0	430531
0	431004
0	431205
0	431467
0	431484
0	431490
0	431599
0	431617
0	431623
0	431653
0	431663
0	431700
0	431717
0	431758
0	431768
0	431780
0	431853
0	431865
0	431873
0	431978
0	431990
0	431998
0	432093
0	432110
0	432120
0	432570
0	432729
0	433060
0	433522
0	433631
0	434111
0	434286
0	434396
0	434613
0	434776
0	434928
0	434932
0	434948
0	435023
0	435037
0	435050
0	435393
0	435549
0	435708
0	436450
0	436581
0	436900
0	437172
0	437375
0	437422
0	437449
0	437458
0	437711
0	438087
0	438286
0	438453
0	438749
0	438818
0	438955
0	439237
0	439331
0	439361
0	439366
0	439381
0	439425
0	439436
0	439547
0	439563
0	439593
0	439614
0	439651
0	439656
0	439676
0	439690
0	439738
0	439828
0	439837
0	439890
0	439898
0	439906
0	440507
0	440658
0	440841
0	441138
0	441333
0	441916
0	441922
0	441929
0	442092
0	442492
0	442553
0	442676
0	442964
0	443124
0	443288
0	443423
0	443705
0	443865
0	443994
0	444183
0	444418
0	444865
0	444881
0	444893
0	444947
0	444952
0	444975
0	444982
0	444997
0	445190
0	445198
0	445218
0	445313
0	445321
0	445334
0	445397
0	445427
0	445454
0	445460
0	445549
0	445557
0	445565
0	446072
0	446379
0	446550
0	446792
0	446968
0	447395
0	447580
0	447596
0	447617
0	447640
0	447649
0	447686
0	447993
0	448298
0	448474
0	448621
0	449113
0	449258
0	449396
0	449551
0	449709
0	449924
0	450028
0	450225
0	450384
0	450634
0	450853
0	451049
0	451155
0	451365
0	451489
0	451556
0	451580
0	451596
0	451602
0	451624
0	451632
0	451653
0	451997
0	452022
0	452490
0	452658
0	452789
0	452956
0	453150
0	453360
0	453668
0	453853
0	454048
0	454167
0	454326
0	454624
0	454941
0	455068
0	455160
0	455442
0	455620
0	455632
0	455650
0	455958
0	456094
0	456245
0	456744
0	456800
0	456805
0	456823
0	456887
0	456978
0	457082
0	457094
0	457103
0	457126
0	457420
0	457589
0	457886
0	458025
0	458185
0	458385
0	458510
0	458581
0	458856
0	459071
0	459239
0	459401
0	459537
0	459694
0	459746
0	459753
0	459810
0	459815
0	459831
0	459880
0	460016
0	460331
0	460498
0	460781
0	460938
0	461093
0	461108
0	461130
0	461156
0	461165
0	461172
0	461362
0	461473
0	461674
0	461789
0	461917
0	462227
0	462402
0	462727
0	462899
0	463058
0	463142
0	463149
0	463164
0	463199
0	463208
0	463233
0	463303
0	463313
0	463322
0	463621
0	463959
0	464048
0	464206
0	464315
0	464371
0	464523
0	464672
0	464839
0	464978
0	465080
0	465215
0	465396
0	465424
0	465496
0	465502
0	465514
0	465539
0	465543
0	465549
0	465572
0	465587
0	465596
0	465666
0	465679
0	465703
0	465866
0	466016
0	466397
0	466542
0	466706
0	466847
0	466855
0	466904
0	466914
[truncated: 717,077 more rows]
