# Supplementary material for: The serotonergic psychedelic N,N-dipropyltryptamine alters information-processing dynamics in in vitro cortical neural circuits
Source: Netw Neurosci. 2024 Dec 10;8(4):1421–38. doi: 10.1162/netn_a_00408 (PMC11674936; doi:10.1162/netn_a_00408)
Supplement: Supplementary file 1 [file netn-8-4-1421-s001.zip › culture_7_spikes_1.csv]

0	1
0	819
0	12101
0	54133
0	54143
0	56938
0	65686
0	149778
0	171420
0	180853
0	219926
0	219928
0	219931
0	238350
0	238353
0	238358
0	238362
0	260642
0	323082
0	336119
0	482903
0	516181
0	516187
0	599222
0	627125
0	911663
0	911667
0	911668
0	959794
0	974019
0	974026
0	974028
0	994084
0	994086
0	994090
0	1027590
0	1052265
0	1061830
0	1061832
0	1061835
0	1130250
0	1130253
0	1130257
0	1142023
0	1142027
0	1176628
0	1176631
0	1190083
0	1190098
0	1213515
0	1213519
0	1213521
0	1246985
0	1247001
0	1262904
0	1267695
0	1267697
0	1267699
0	1267701
0	1267708
0	1294341
0	1294345
0	1358015
0	1358018
0	1358025
0	1372020
0	1372024
0	1372026
0	1372030
0	1404982
0	1404985
0	1404996
0	1447871
0	1447873
0	1447878
0	1447883
0	1467411
0	1493203
0	1493205
0	1532176
0	1532182
0	1575559
0	1629313
0	1629315
0	1629318
0	1639480
0	1639486
0	1677695
0	1677698
0	1677702
0	1681772
0	1681789
0	1691744
0	1691747
0	1691752
0	1751947
0	1751952
0	1751956
0	1785988
0	1785991
0	1785993
0	1785999
0	1816676
0	1816678
0	1816682
0	1816684
0	1874615
0	1874620
0	1891061
0	1941491
0	1941494
0	1942498
0	1942500
0	1942505
0	1943804
0	1943811
0	1943816
0	1943818
0	1943821
0	1968081
0	1968085
0	1968090
0	1986031
0	1986032
0	1986035
0	1987134
0	1987137
0	1987139
0	2008422
0	2008425
0	2008428
0	2008430
0	2027662
0	2027669
0	2027674
0	2042449
0	2042454
0	2042457
0	2054316
0	2054320
0	2088025
0	2088027
0	2088029
0	2114518
0	2114523
0	2114525
0	2140786
0	2140787
0	2140789
0	2160994
0	2160998
0	2161003
0	2161790
0	2161794
0	2161799
0	2161802
0	2168266
0	2177775
0	2177781
0	2177784
0	2202280
0	2202283
0	2202285
0	2208175
0	2208181
0	2208184
0	2227104
0	2227106
0	2227109
0	2239810
0	2239817
0	2239820
0	2254285
0	2254289
0	2254291
0	2271153
0	2273953
0	2273960
0	2273962
0	2289585
0	2289589
0	2311015
0	2311017
0	2311023
0	2312071
0	2314491
0	2321501
0	2321503
0	2324055
0	2324060
0	2332040
0	2332047
0	2348088
0	2348090
0	2348093
0	2360505
0	2367200
0	2367205
0	2367207
0	2367211
0	2378538
0	2378542
0	2378544
0	2378546
0	2378550
0	2436681
0	2436685
0	2444600
0	2444601
0	2444603
0	2444607
0	2457992
0	2457994
0	2457996
0	2473456
0	2473458
0	2484710
0	2484711
0	2512009
0	2512011
0	2512013
0	2521791
0	2521792
0	2521795
0	2542386
0	2542388
0	2542390
0	2548213
0	2548218
0	2551775
0	2551777
0	2551781
0	2557883
0	2557888
0	2576831
0	2576833
0	2576835
0	2576844
0	2581171
0	2581175
0	2581177
0	2590130
0	2590133
0	2590135
0	2590137
0	2607091
0	2616305
0	2616309
0	2633537
0	2633545
0	2660044
0	2660066
0	2670749
0	2670757
0	2670760
0	2682342
0	2682347
0	2682351
0	2689976
0	2689981
0	2689983
0	2689991
0	2702931
0	2702936
0	2730914
0	2730916
0	2730919
0	2746211
0	2746215
0	2763073
0	2763075
0	2763076
0	2778356
0	2778359
0	2778362
0	2778369
0	2778371
0	2792954
0	2792957
0	2798525
0	2798527
0	2798533
0	2804272
0	2804278
0	2818516
0	2818520
0	2818524
0	2824725
0	2824727
0	2824729
0	2824731
0	2828807
0	2828809
0	2828817
0	2846302
0	2846312
0	2857721
0	2857728
0	2857741
0	2862755
0	2862759
0	2866631
0	2866636
0	2866654
0	2867815
0	2867820
0	2904190
0	2904191
0	2904193
0	2904197
0	2904202
0	2917247
0	2921484
0	2921488
0	2921491
0	2921492
0	2921495
0	2929675
0	2929678
0	2929680
0	2929685
0	2930846
0	2930851
0	2930853
0	2930858
0	2948568
0	2948572
0	2960379
0	2964221
0	2964222
0	2964225
0	2974251
0	2974261
0	2999331
0	2999333
0	2999336
0	3011784
0	3016139
0	3016147
0	3041846
0	3041848
0	3050606
0	3078643
0	3078650
0	3078651
0	3078653
0	3083978
0	3083980
0	3098365
0	3098372
0	3107201
0	3107205
0	3114335
0	3114337
0	3114339
0	3114345
0	3116640
0	3116650
0	3125778
0	3125782
0	3153271
0	3153275
0	3154248
0	3154252
0	3154254
0	3161313
0	3161316
0	3161318
0	3178296
0	3178300
0	3219823
0	3219827
0	3219829
0	3219831
0	3234762
0	3234769
0	3245412
0	3245417
0	3245421
0	3289735
0	3293224
0	3293226
0	3293228
0	3321580
0	3321586
0	3333981
0	3333983
0	3333985
0	3333987
0	3349293
0	3350484
0	3350491
0	3364082
0	3364086
0	3364088
0	3373000
0	3392518
0	3392519
0	3409376
0	3422980
0	3422982
0	3422984
0	3422986
0	3434038
0	3434042
0	3434047
0	3449422
0	3449424
0	3449429
0	3449431
0	3470225
0	3470231
0	3472698
0	3472700
0	3472702
0	3472704
0	3472706
0	3481363
0	3481371
0	3502182
0	3502184
0	3502186
0	3528659
0	3528662
0	3528663
0	3528666
0	3555422
0	3555428
0	3583208
0	3583210
0	3583214
0	3616319
0	3616323
0	3616330
0	3633375
0	3633377
0	3646421
0	3646425
0	3646431
0	3646434
0	3646918
0	3647072
0	3647186
0	3647219
0	3654290
0	3654298
0	3654300
0	3663989
0	3663997
0	3697459
0	3697464
0	3697797
0	3697816
0	3697844
0	3697884
0	3697934
0	3697962
0	3697999
0	3698038
0	3698076
0	3698079
0	3698134
0	3698156
0	3698162
0	3698238
0	3698244
0	3698246
0	3698262
0	3698287
0	3698344
0	3698362
0	3708419
0	3708422
0	3716873
0	3716877
0	3716883
0	3724984
0	3725133
0	3725154
0	3725167
0	3725176
0	3725272
0	3725275
0	3725283
0	3725287
0	3725355
0	3725362
0	3725424
0	3725437
0	3725442
0	3725451
0	3725528
0	3725533
0	3725539
0	3725544
0	3725555
0	3725561
0	3725578
0	3725584
0	3756131
0	3756136
0	3756139
0	3756141
0	3756805
0	3756808
0	3756811
0	3756815
0	3756819
0	3756912
0	3756952
0	3756958
0	3756976
0	3757021
0	3757044
0	3757084
0	3757119
0	3757167
0	3757173
0	3757177
0	3757220
0	3757237
0	3757241
0	3776893
0	3776902
0	3785594
0	3785597
0	3785599
0	3786277
0	3792608
0	3792619
0	3803174
0	3803178
0	3803180
0	3811606
0	3811612
0	3811802
0	3811808
0	3811810
0	3811814
0	3811817
0	3811913
0	3811919
0	3811922
0	3817990
0	3822744
0	3850297
0	3850300
0	3850302
0	3850304
0	3850307
0	3850678
0	3850680
0	3850682
0	3850684
0	3850687
0	3850784
0	3850793
0	3850823
0	3850825
0	3850874
0	3850909
0	3850941
0	3851149
0	3851187
0	3851374
0	3851384
0	3851450
0	3865828
0	3871610
0	3871611
0	3871613
0	3871615
0	3871617
0	3871621
0	3871626
0	3890642
0	3890647
0	3890841
0	3890846
0	3890886
0	3890942
0	3890951
0	3891011
0	3891025
0	3891065
0	3891129
0	3891147
0	3891155
0	3891264
0	3891276
0	3891280
0	3895644
0	3895650
0	3895836
0	3895839
0	3895845
0	3895857
0	3895912
0	3895940
0	3895950
0	3895953
0	3896027
0	3896038
0	3896053
0	3896123
0	3896127
0	3896129
0	3902546
0	3902549
0	3902551
0	3902559
0	3906245
0	3906263
0	3918452
0	3918456
0	3918469
0	3930448
0	3930450
0	3952982
0	3952987
0	3952988
0	3952992
0	3956429
0	3959530
0	3959537
0	3976060
0	3976061
0	3976402
0	3976472
0	3976547
0	3976549
0	3976597
0	3976685
0	3976717
0	3976823
0	3976835
0	3976864
0	3976899
0	3976960
0	4001156
0	4001193
0	4001223
0	4001353
0	4001428
0	4001498
0	4001503
0	4001546
0	4001552
0	4001738
0	4019607
0	4019611
0	4019760
0	4019818
0	4019837
0	4019881
0	4019919
0	4019925
0	4019928
0	4020023
0	4020062
0	4020076
0	4020117
0	4020119
0	4020122
0	4020230
0	4020233
0	4020236
0	4051730
0	4094933
0	4094943
0	4095250
0	4095288
0	4095325
0	4095477
0	4095567
0	4095614
0	4095713
0	4095771
0	4095783
0	4113607
0	4113611
0	4120944
0	4120947
0	4136700
0	4136702
0	4162110
0	4162306
0	4162379
0	4162424
0	4162659
0	4162767
0	4162818
0	4162886
0	4162896
0	4165559
0	4165565
0	4180812
0	4180850
0	4180878
0	4180887
0	4180943
0	4181028
0	4181087
0	4181120
0	4181192
0	4181197
0	4181209
0	4181255
0	4181257
0	4181259
0	4181264
0	4181314
0	4181316
0	4181319
0	4195734
0	4217661
0	4217663
0	4219095
0	4219098
0	4219103
0	4219158
0	4232492
0	4235311
0	4235315
0	4235317
0	4235491
0	4235526
0	4235528
0	4235536
0	4235544
0	4235592
0	4235597
0	4235604
0	4235634
0	4235661
0	4235664
0	4235745
0	4235750
0	4256968
0	4256972
0	4275374
0	4275377
0	4276801
0	4276803
0	4276805
0	4276807
0	4276810
0	4281349
0	4281352
0	4281354
0	4281356
0	4281482
0	4281489
0	4281543
0	4281554
0	4281605
0	4281653
0	4281705
0	4281808
0	4281813
0	4281819
0	4281878
0	4281886
0	4281980
0	4281985
0	4282031
0	4282078
0	4282090
0	4282143
0	4297332
0	4297336
0	4297490
0	4297495
0	4297539
0	4297607
0	4315527
0	4315530
0	4341022
0	4341026
0	4341030
0	4364388
0	4364390
0	4374133
0	4374136
0	4374144
0	4374911
0	4374918
0	4375043
0	4375082
0	4375186
0	4375217
0	4375385
0	4375411
0	4375495
0	4375646
0	4375726
0	4375735
0	4380289
0	4380292
0	4380300
0	4385570
0	4385573
0	4395528
0	4395530
0	4395539
0	4401656
0	4423875
0	4423886
0	4436182
0	4436184
0	4436185
0	4450050
0	4450053
0	4452712
0	4460795
0	4460797
0	4511198
0	4511201
0	4511217
0	4530421
0	4530427
0	4530429
0	4530624
0	4530630
0	4530648
0	4530742
0	4530778
0	4530783
0	4530849
0	4530854
0	4530883
0	4530924
0	4531004
0	4531042
0	4531048
0	4531172
0	4531182
0	4531239
0	4531285
0	4531296
0	4531346
0	4531351
0	4553506
0	4563133
0	4563303
0	4563396
0	4563415
0	4563450
0	4563454
0	4563474
0	4563512
0	4563599
0	4563652
0	4563680
0	4563728
0	4563793
0	4563830
0	4563879
0	4563888
0	4563930
0	4563940
0	4563943
0	4572047
0	4572163
0	4572226
0	4572237
0	4572297
0	4572354
0	4572477
0	4572502
0	4572559
0	4572604
0	4572639
0	4572711
0	4572721
0	4572760
0	4572813
0	4572881
0	4578240
0	4578244
0	4578246
0	4578248
0	4578250
0	4578256
0	4578410
0	4578435
0	4578476
0	4578562
0	4578586
0	4578592
0	4578646
0	4578649
0	4578656
0	4578710
0	4578777
0	4578780
0	4578785
0	4578841
0	4578851
0	4578877
0	4578919
0	4578977
0	4579047
0	4579074
0	4603559
0	4603566
0	4603568
0	4603741
0	4603744
0	4603796
0	4603819
0	4603829
0	4603888
0	4603901
0	4603959
0	4604027
0	4604075
0	4604203
0	4604321
0	4604404
0	4604456
0	4604460
0	4604463
0	4634764
0	4634814
0	4634818
0	4634921
0	4634924
0	4634929
0	4634975
0	4635011
0	4635017
0	4635069
0	4635075
0	4635129
0	4635132
0	4635138
0	4635173
0	4635212
0	4635275
0	4635324
0	4635386
0	4641101
0	4641103
0	4641109
0	4644448
0	4644567
0	4644613
0	4644617
0	4644659
0	4644691
0	4644703
0	4644747
0	4644804
0	4644815
0	4644822
0	4644871
0	4644886
0	4644936
0	4644939
0	4645006
0	4645047
0	4649661
0	4649716
0	4649733
0	4649809
0	4649813
0	4649818
0	4649881
0	4649884
0	4649912
0	4649972
0	4649975
0	4664365
0	4664367
0	4664372
0	4678940
0	4678944
0	4679084
0	4679127
0	4679266
0	4679319
0	4688781
0	4688787
0	4688789
0	4688791
0	4694281
0	4694299
0	4716945
0	4719684
0	4719687
0	4782254
0	4802010
0	4802157
0	4802195
0	4802215
0	4802268
0	4802276
0	4802323
0	4802351
0	4802380
0	4802385
0	4802436
0	4802441
0	4802479
0	4802518
0	4802556
0	4802641
0	4802718
0	4802767
0	4802809
0	4802816
0	4802848
0	4802920
0	4803014
0	4803019
0	4803022
0	4809713
0	4809717
0	4809851
0	4809863
0	4809903
0	4809909
0	4809921
0	4809986
0	4809990
0	4810002
0	4810061
0	4810069
0	4810135
0	4810156
0	4810237
0	4810240
0	4810253
0	4810300
0	4810348
0	4810352
0	4810355
0	4810424
0	4810426
0	4810429
0	4810482
0	4810484
0	4822605
0	4822769
0	4822778
0	4822807
0	4822837
0	4822843
0	4822918
0	4822931
0	4822976
0	4837777
0	4837991
0	4837994
0	4838053
0	4838096
0	4838135
0	4838220
0	4838274
0	4838320
0	4838358
0	4838446
0	4846945
0	4846950
0	4868698
0	4868704
0	4868809
0	4868841
0	4868872
0	4868875
0	4868886
0	4868935
0	4868951
0	4869005
0	4869008
0	4869011
0	4869053
0	4869063
0	4869067
0	4869115
0	4869126
0	4869178
0	4869192
0	4869196
0	4869199
0	4869253
0	4869271
0	4875265
0	4881254
0	4881257
0	4881259
0	4881405
0	4881409
0	4881456
0	4881460
0	4881464
0	4881538
0	4881557
0	4881564
0	4881575
0	4896193
0	4896197
0	4906311
0	4906317
0	4906463
0	4906472
0	4906500
0	4906503
0	4906505
0	4906525
0	4906603
0	4906606
0	4906628
0	4906703
0	4906706
0	4906709
0	4910129
0	4910135
0	4933027
0	4933030
0	4933032
0	4933507
0	4933524
0	4933600
0	4933605
0	4933661
0	4933679
0	4933721
0	4933736
0	4933744
0	4939339
0	4939344
0	4939505
0	4939509
0	4939517
0	4939558
0	4939622
0	4939624
0	4939635
0	4939686
0	4939691
0	4939695
0	4939735
0	4939783
0	4939786
0	4939814
0	4939857
0	4939890
0	4939897
0	4939921
0	4939955
0	4939962
0	4940060
0	4940114
0	4940159
0	4956370
0	4956372
0	4956374
0	4956537
0	4956608
0	4956614
0	4956677
0	4956684
0	4956728
0	4956779
0	4956828
0	4956872
0	4956905
0	4956997
0	4957002
0	4957075
0	4957119
0	4957134
0	4972954
0	4972956
0	4980409
0	4980412
0	4980414
0	4984079
0	4984082
0	4984084
0	4984278
0	4984306
0	4984309
0	4984368
0	4984471
0	4984526
0	4984545
0	4984548
0	5013074
0	5013077
0	5013078
0	5013081
0	5013228
0	5013318
0	5013366
0	5013393
0	5013457
0	5013518
0	5013524
0	5023418
0	5023422
0	5030950
0	5030955
0	5030957
0	5038603
0	5038607
0	5073115
0	5073117
0	5073354
0	5073524
0	5073526
0	5073582
0	5073621
0	5073624
0	5073716
0	5073719
0	5073779
0	5073786
0	5073792
0	5080697
0	5080703
0	5081014
0	5081055
0	5081109
0	5081114
0	5081163
0	5081170
0	5081227
0	5081232
0	5081301
0	5081305
0	5081308
0	5081387
0	5081389
0	5081392
0	5121419
0	5121423
0	5123056
0	5123193
0	5123234
0	5123243
0	5123247
0	5123257
0	5123324
0	5123343
0	5123417
0	5123432
0	5123498
0	5123518
0	5123568
0	5123579
0	5146394
0	5146399
0	5146405
0	5146553
0	5146561
0	5146612
0	5146616
0	5146686
0	5146699
0	5146702
0	5146714
0	5146719
0	5153282
0	5153288
0	5153335
0	5153362
0	5153365
0	5153371
0	5153422
0	5153426
0	5153470
0	5153521
0	5153527
0	5153571
0	5153713
0	5153731
0	5153770
0	5153810
0	5153822
0	5153891
0	5153943
0	5154022
0	5154096
0	5154103
0	5165367
0	5165369
0	5165371
0	5165376
0	5165491
0	5165534
0	5165560
0	5165616
0	5165624
0	5165676
0	5165680
0	5165732
0	5165735
0	5165742
0	5165745
0	5165792
0	5165798
0	5165864
0	5165866
0	5165877
0	5165882
0	5173939
0	5173946
0	5174094
0	5174099
0	5174155
0	5174187
0	5174206
0	5174273
0	5174274
0	5180467
0	5180509
0	5180512
0	5180514
0	5180595
0	5180609
0	5180641
0	5180650
0	5180726
0	5180731
0	5180743
0	5180785
0	5180795
0	5180858
0	5180862
0	5180878
0	5180881
0	5180884
0	5180921
0	5180944
0	5181025
0	5181035
0	5181090
0	5181120
0	5181124
0	5181130
0	5182796
0	5182799
0	5182801
0	5182806
0	5182894
0	5190222
0	5190229
0	5190354
0	5190357
0	5190359
0	5190408
0	5190437
0	5190439
0	5190463
0	5190465
0	5190536
0	5190541
0	5190613
0	5208402
0	5208405
0	5208525
0	5208579
0	5208584
0	5208663
0	5208711
0	5208720
0	5221380
0	5221383
0	5221385
0	5221558
0	5221566
0	5221597
0	5221703
0	5221754
0	5221759
0	5221812
0	5221849
0	5221896
0	5221952
0	5222064
0	5227033
0	5227036
0	5240265
0	5283622
0	5291410
0	5291411
0	5291416
0	5291418
0	5304656
0	5304800
0	5304840
0	5304856
0	5304896
0	5304931
0	5304974
0	5304977
0	5305016
0	5305062
0	5305111
0	5305167
0	5305191
0	5305287
0	5305294
0	5305360
0	5305382
0	5305429
0	5305495
0	5305550
0	5305599
0	5305666
0	5305671
0	5305682
0	5319509
0	5319510
0	5319514
0	5319516
0	5319766
0	5319770
0	5319810
0	5319923
0	5319932
0	5319971
0	5319977
0	5320005
0	5320057
0	5320141
0	5320151
0	5320220
0	5320229
0	5347468
0	5347470
0	5347592
0	5347626
0	5347660
0	5347669
0	5347719
0	5347726
0	5347809
0	5347875
0	5347923
0	5348020
0	5348065
0	5348092
0	5348162
0	5348195
0	5348236
0	5348244
0	5348300
0	5348313
0	5352489
0	5352496
0	5352500
0	5352625
0	5352665
0	5352680
0	5352683
0	5352703
0	5352756
0	5352761
0	5352801
0	5352805
0	5352856
0	5352896
0	5352899
0	5352905
0	5352917
0	5352989
0	5352992
0	5352995
0	5353035
0	5353039
0	5353041
0	5353047
0	5353122
0	5353125
0	5353128
0	5353153
0	5365197
0	5365199
0	5365202
0	5365331
0	5365367
0	5365422
0	5365444
0	5365446
0	5365510
0	5365556
0	5365605
0	5365611
0	5365706
0	5365711
0	5365775
0	5365814
0	5365822
0	5365828
0	5365852
0	5365885
0	5365928
0	5366032
0	5366149
0	5366154
0	5370672
0	5370677
0	5370682
0	5383465
0	5383473
0	5383602
0	5383638
0	5383687
0	5383725
0	5383745
0	5383752
0	5383816
0	5383826
0	5383829
0	5383843
0	5396335
0	5415546
0	5415676
0	5415704
0	5415706
0	5415711
0	5415719
0	5415770
0	5415773
0	5415778
0	5415816
0	5415838
0	5415896
0	5415910
0	5415919
0	5415974
0	5415980
0	5416031
0	5416036
0	5416094
0	5416098
0	5416159
0	5416161
0	5416196
0	5416231
0	5416242
0	5416284
0	5416415
0	5416423
0	5425693
0	5425859
0	5425912
0	5425964
0	5425991
0	5426038
0	5426084
0	5426107
0	5426118
0	5426227
0	5426229
0	5426238
0	5426309
0	5426312
0	5426314
0	5426368
0	5426379
0	5426400
0	5426463
0	5426465
0	5426469
0	5426484
0	5435062
0	5435065
0	5435070
0	5435208
0	5435244
0	5435268
0	5435272
0	5435325
0	5461376
0	5461380
0	5468712
0	5468718
0	5468722
0	5468921
0	5468926
0	5468991
0	5469004
0	5479173
0	5479178
0	5490657
0	5490662
0	5490664
0	5490666
0	5490834
0	5490839
0	5490846
0	5490854
0	5490916
0	5490964
0	5490967
0	5490970
0	5491005
0	5491010
0	5491050
0	5491052
0	5491088
0	5491144
0	5491186
0	5491211
0	5491318
0	5491327
0	5491396
0	5508810
0	5508814
0	5508818
0	5533719
0	5533721
0	5533725
0	5533730
0	5533736
0	5533906
0	5533943
0	5533949
0	5533956
0	5534010
0	5534025
0	5534030
0	5573034
0	5573038
0	5573175
0	5573185
0	5573234
0	5573241
0	5573301
0	5573305
0	5573347
0	5573357
0	5573409
0	5573419
0	5573471
0	5573474
0	5573477
0	5573512
0	5573550
0	5573559
0	5573595
0	5573630
0	5573681
0	5573736
0	5573797
0	5573855
0	5573920
0	5577557
0	5586920
0	5586923
0	5586927
0	5586934
0	5587069
0	5587089
0	5587091
0	5587112
0	5587172
0	5587174
0	5587196
0	5587283
0	5594402
0	5594406
0	5594580
0	5594634
0	5594665
0	5594667
0	5594722
0	5594725
0	5594843
0	5603317
0	5603321
0	5603464
0	5603469
0	5603519
0	5603548
0	5603550
0	5603553
0	5603557
0	5603638
0	5603645
0	5603722
0	5603725
0	5603777
0	5603784
0	5603790
0	5603837
0	5603883
0	5603888
0	5603947
0	5609833
0	5609835
0	5609943
0	5609988
0	5610007
0	5610009
0	5610075
0	5610149
0	5610154
0	5610203
0	5610208
0	5618677
0	5618682
0	5618688
0	5618843
0	5618857
0	5618915
0	5618977
0	5618982
0	5648792
0	5648794
0	5660262
0	5660264
0	5660379
0	5660420
0	5660509
0	5660552
0	5660578
0	5660583
0	5660646
0	5660687
0	5660691
0	5660734
0	5660784
0	5660867
0	5660900
0	5660988
0	5661055
0	5672431
0	5672435
0	5672437
0	5672439
0	5672548
0	5672553
0	5672620
0	5672691
0	5672695
0	5672737
0	5672743
0	5672787
0	5672846
0	5672877
0	5672907
0	5672936
0	5672989
0	5673031
0	5673053
0	5673062
0	5673092
0	5673098
0	5673153
0	5673218
0	5673221
0	5673230
0	5673277
0	5673343
0	5673350
0	5673357
0	5679310
0	5679312
0	5679320
0	5687280
0	5687425
0	5687456
0	5687458
0	5687541
0	5687546
0	5687616
0	5687620
0	5687640
0	5687642
0	5702040
0	5702065
0	5702082
0	5702130
0	5702132
0	5702186
0	5702204
0	5702209
0	5702220
0	5703815
0	5703817
0	5703821
0	5708716
0	5708860
0	5708874
0	5708916
0	5708919
0	5708922
0	5713713
0	5713715
0	5713717
0	5713723
0	5713843
0	5713847
0	5713856
0	5713872
0	5713926
0	5713949
0	5713987
0	5714055
0	5714058
0	5714061
0	5714149
0	5714153
0	5714156
0	5714158
0	5728052
0	5728090
0	5728092
0	5728147
0	5760405
0	5760411
0	5760415
0	5770687
0	5770704
0	5770812
0	5770861
0	5770866
0	5770868
0	5770874
0	5770934
0	5770939
0	5770944
0	5771000
0	5771032
0	5771065
0	5771221
0	5771235
0	5771328
0	5771364
0	5771531
0	5771534
0	5773090
0	5773093
0	5773220
0	5784024
0	5784032
0	5784181
0	5784200
0	5784248
0	5784255
0	5784266
0	5784324
0	5784384
0	5784398
0	5784443
0	5803060
0	5803064
0	5803066
0	5819041
0	5819094
0	5819105
0	5819157
0	5819210
0	5819246
0	5819283
0	5819318
0	5819324
0	5819369
0	5819374
0	5819404
0	5819451
0	5819481
0	5819516
0	5819560
0	5819610
0	5819669
0	5819720
0	5836437
0	5836443
0	5836448
0	5836664
0	5836667
0	5836689
0	5836839
0	5836906
0	5836930
0	5836959
0	5836964
0	5837022
0	5837071
0	5837125
0	5837187
0	5837260
0	5845060
0	5845062
0	5854508
0	5854517
0	5854635
0	5854639
0	5854724
0	5854727
0	5854760
0	5854764
0	5854826
0	5854878
0	5854885
0	5854932
0	5854945
0	5855013
0	5855017
0	5855053
0	5855080
0	5855083
0	5855123
0	5865738
0	5865742
0	5865884
0	5886483
0	5886487
0	5886499
0	5886590
0	5886594
0	5886640
0	5886698
0	5886703
0	5886710
0	5886713
0	5886760
0	5886773
0	5886778
0	5886838
0	5886842
0	5890965
0	5890968
0	5890970
0	5897667
0	5897674
0	5897792
0	5897798
0	5897801
0	5897833
0	5897889
0	5897891
0	5897953
0	5898015
0	5898026
0	5898067
0	5898120
0	5898126
0	5902302
0	5924708
0	5924710
0	5924714
0	5924861
0	5924898
0	5924983
0	5925025
0	5925063
0	5925119
0	5925154
0	5925190
0	5925257
0	5925273
0	5925330
0	5925359
0	5925412
0	5925416
0	5934042
0	5934047
0	5946248
0	5946260
0	5946374
0	5946436
0	5946439
0	5946471
0	5946495
0	5946497
0	5946503
0	5957659
0	5961905
0	5981296
0	5981297
0	6033086
0	6033093
0	6041100
0	6041103
0	6041106
0	6041109
0	6046816
0	6046818
0	6046821
0	6046823
0	6046825
0	6046992
0	6047029
0	6047066
0	6047146
0	6047154
0	6047185
0	6047201
0	6047207
0	6047210
0	6047231
0	6047236
[truncated: 998,000+ more rows]
