# Supplementary material for: The serotonergic psychedelic N,N-dipropyltryptamine alters information-processing dynamics in in vitro cortical neural circuits
Source: Netw Neurosci. 2024 Dec 10;8(4):1421–38. doi: 10.1162/netn_a_00408 (PMC11674936; doi:10.1162/netn_a_00408)
Supplement: Supplementary file 1 [file netn-8-4-1421-s001.zip › culture_8_spikes_1.csv]

0	1
0	399
0	543
0	1023
0	1370
0	1510
0	1590
0	2076
0	2642
0	2720
0	2865
0	3131
0	3314
0	3487
0	4220
0	4691
0	4797
0	5058
0	5209
0	5450
0	5811
0	6439
0	6769
0	7190
0	7450
0	8195
0	8518
0	8762
0	9325
0	9984
0	10307
0	10553
0	10865
0	11428
0	11631
0	12335
0	12802
0	12879
0	13450
0	13863
0	14173
0	15425
0	15674
0	15747
0	15873
0	16137
0	17014
0	17317
0	17582
0	17990
0	18248
0	18406
0	18668
0	19652
0	21078
0	21580
0	21920
0	22021
0	22611
0	22851
0	22972
0	23364
0	23508
0	24098
0	24238
0	24692
0	25599
0	25767
0	26035
0	26214
0	26657
0	26856
0	27255
0	27894
0	28505
0	29171
0	29347
0	30066
0	30473
0	30831
0	31300
0	31559
0	31801
0	32185
0	32527
0	32955
0	33276
0	33467
0	33847
0	33972
0	34288
0	34481
0	34704
0	35065
0	35380
0	35462
0	35712
0	36392
0	36573
0	36919
0	37188
0	37918
0	38241
0	38426
0	38915
0	40076
0	40414
0	40902
0	41547
0	42030
0	42347
0	42585
0	44177
0	44476
0	44896
0	45132
0	45419
0	46302
0	46571
0	46853
0	47167
0	47721
0	48954
0	49222
0	49540
0	49710
0	49978
0	50309
0	50673
0	52593
0	53423
0	53578
0	54058
0	54232
0	54772
0	55079
0	55365
0	55940
0	56061
0	56791
0	57004
0	57170
0	57268
0	57791
0	58675
0	58927
0	59199
0	59681
0	59952
0	60133
0	60809
0	60986
0	61321
0	61426
0	61620
0	61851
0	62347
0	62509
0	62824
0	63075
0	64127
0	64638
0	64968
0	65444
0	65794
0	66236
0	66690
0	67019
0	67912
0	68431
0	68985
0	70467
0	72041
0	73753
0	73782
0	79026
0	81298
0	82377
0	83504
0	85847
0	85978
0	86311
0	86440
0	88045
0	88951
0	89309
0	90142
0	90552
0	90910
0	92537
0	93293
0	94223
0	94565
0	94687
0	95035
0	95266
0	95626
0	96436
0	96723
0	97093
0	97250
0	97401
0	98053
0	98315
0	99363
0	99443
0	100155
0	100803
0	101561
0	101850
0	102277
0	102457
0	102795
0	103424
0	104602
0	104929
0	105496
0	107822
0	110150
0	111292
0	111683
0	112042
0	112900
0	115551
0	115721
0	116271
0	117058
0	117342
0	117663
0	117923
0	118574
0	119321
0	120438
0	120731
0	121751
0	122288
0	122619
0	122990
0	123453
0	123740
0	123964
0	124042
0	124770
0	124998
0	125167
0	125384
0	125420
0	125599
0	125847
0	125955
0	126149
0	126301
0	126535
0	127098
0	127266
0	127416
0	127837
0	128164
0	128658
0	128728
0	128922
0	128994
0	129203
0	129373
0	129782
0	130206
0	130468
0	131371
0	131583
0	131984
0	132560
0	132678
0	133167
0	133578
0	133807
0	134018
0	134418
0	134620
0	134806
0	135498
0	136117
0	136497
0	136751
0	137120
0	137470
0	138243
0	138782
0	139060
0	140165
0	140750
0	141113
0	141310
0	141981
0	142877
0	143488
0	143864
0	144043
0	145222
0	145682
0	146400
0	146485
0	147299
0	150317
0	151768
0	152026
0	152840
0	152941
0	153697
0	154059
0	154311
0	154871
0	155327
0	155539
0	155882
0	156184
0	156611
0	156752
0	157421
0	157909
0	158672
0	159162
0	159359
0	159533
0	160077
0	161567
0	162013
0	162541
0	162881
0	163441
0	163772
0	164227
0	164791
0	164918
0	165928
0	166781
0	166950
0	167697
0	168394
0	170515
0	171483
0	171972
0	172131
0	173889
0	175832
0	176595
0	176828
0	177047
0	178133
0	178675
0	179519
0	179880
0	182167
0	184987
0	185483
0	185778
0	186019
0	186981
0	187436
0	187803
0	188660
0	189165
0	189510
0	190383
0	190772
0	191054
0	191605
0	192723
0	193181
0	193831
0	194405
0	194869
0	195229
0	195443
0	195914
0	196269
0	196491
0	196546
0	197257
0	197520
0	197700
0	197758
0	198071
0	198451
0	199880
0	200148
0	200827
0	205461
0	205817
0	206009
0	207003
0	207260
0	208144
0	208700
0	209767
0	209864
0	213002
0	213751
0	214535
0	215284
0	215883
0	217114
0	217795
0	217895
0	218185
0	218305
0	218643
0	219744
0	220254
0	220730
0	221596
0	221669
0	222200
0	222973
0	223431
0	224461
0	224984
0	225736
0	226260
0	226625
0	227167
0	227324
0	227625
0	228021
0	228342
0	228987
0	230095
0	231605
0	232428
0	233367
0	234114
0	234402
0	234687
0	235561
0	235787
0	236844
0	237681
0	238220
0	238803
0	239022
0	239764
0	240259
0	240544
0	241177
0	241367
0	241731
0	242154
0	242549
0	242979
0	243128
0	243476
0	244001
0	244126
0	244427
0	245171
0	245375
0	245507
0	245856
0	246031
0	246203
0	246590
0	246703
0	247437
0	248121
0	249445
0	249808
0	251672
0	251758
0	252328
0	252871
0	253060
0	253626
0	253852
0	254268
0	254544
0	254909
0	255089
0	255426
0	255827
0	256123
0	256500
0	257895
0	257987
0	258290
0	258661
0	258924
0	259306
0	259438
0	259646
0	260141
0	260465
0	260639
0	261231
0	261407
0	261577
0	261740
0	261999
0	262330
0	262465
0	262760
0	263027
0	263249
0	263802
0	264439
0	264755
0	264976
0	265121
0	265423
0	265829
0	266195
0	266471
0	266577
0	266854
0	266981
0	267331
0	267583
0	267980
0	268129
0	268424
0	268742
0	268935
0	269537
0	269658
0	269938
0	270273
0	270537
0	270707
0	270984
0	271195
0	271966
0	272175
0	272547
0	272916
0	273117
0	273403
0	273815
0	274325
0	274819
0	275249
0	275661
0	275764
0	276070
0	276398
0	276732
0	276985
0	277091
0	277283
0	277783
0	278292
0	278697
0	278953
0	279419
0	279617
0	280348
0	280633
0	281489
0	282356
0	283094
0	283262
0	283573
0	283846
0	284315
0	284758
0	285088
0	285159
0	285348
0	285454
0	285766
0	286088
0	286450
0	286830
0	286979
0	287069
0	287393
0	287711
0	288185
0	288463
0	289554
0	289973
0	290558
0	291332
0	292241
0	292568
0	294488
0	294772
0	296448
0	296870
0	297187
0	297515
0	297724
0	298144
0	298429
0	298862
0	299231
0	299569
0	300041
0	300235
0	300497
0	300787
0	301025
0	301421
0	301728
0	301972
0	302159
0	302329
0	302522
0	302823
0	303167
0	303746
0	304148
0	304558
0	304684
0	304903
0	305238
0	305589
0	305705
0	306145
0	306720
0	307149
0	307221
0	307450
0	307761
0	307950
0	308123
0	308431
0	308627
0	308846
0	308999
0	309230
0	309972
0	310152
0	310343
0	310530
0	310662
0	310948
0	311248
0	311446
0	311612
0	311826
0	312181
0	312471
0	312592
0	312764
0	312943
0	313058
0	313232
0	313569
0	313778
0	314000
0	314180
0	314495
0	315042
0	315233
0	315473
0	315708
0	316021
0	316115
0	316556
0	316632
0	316936
0	317241
0	317547
0	317798
0	317965
0	318151
0	318322
0	318458
0	318614
0	318838
0	319021
0	319318
0	319959
0	320312
0	320467
0	320711
0	321002
0	321269
0	321448
0	321725
0	322090
0	322430
0	322668
0	322920
0	323585
0	323720
0	324118
0	324464
0	324740
0	324912
0	325002
0	325183
0	325509
0	326029
0	326184
0	326263
0	326534
0	326717
0	326870
0	327435
0	327733
0	327909
0	328192
0	328331
0	328624
0	328747
0	329108
0	329290
0	329453
0	329686
0	329952
0	330408
0	330774
0	331024
0	331205
0	331338
0	331516
0	331832
0	331997
0	332164
0	332269
0	332356
0	332621
0	332927
0	333141
0	333247
0	333779
0	333894
0	334027
0	334303
0	334608
0	334775
0	335190
0	335234
0	335727
0	335852
0	336094
0	337875
0	337933
0	338325
0	338590
0	338944
0	339332
0	339666
0	339904
0	340161
0	340493
0	341077
0	341326
0	341700
0	341811
0	343862
0	344319
0	344728
0	346200
0	347269
0	347617
0	347931
0	348220
0	348747
0	349078
0	349577
0	349911
0	350218
0	350554
0	350749
0	350943
0	351213
0	351773
0	352126
0	352294
0	352690
0	353093
0	353441
0	353576
0	353710
0	353960
0	354416
0	354618
0	354776
0	354941
0	355485
0	355670
0	356161
0	356593
0	356843
0	357247
0	357477
0	357641
0	358038
0	358304
0	358365
0	358486
0	358875
0	359388
0	359776
0	360123
0	360419
0	361062
0	361228
0	361370
0	361527
0	362055
0	362197
0	362370
0	362509
0	362687
0	363785
0	364827
0	368555
0	369103
0	370156
0	370401
0	370532
0	370979
0	373418
0	373720
0	374161
0	375105
0	377955
0	378337
0	378991
0	379217
0	379479
0	379784
0	380296
0	380369
0	380583
0	380825
0	381022
0	381388
0	381804
0	382265
0	382531
0	382747
0	382850
0	383148
0	383222
0	383911
0	384199
0	384377
0	384739
0	384894
0	385225
0	385570
0	385757
0	386095
0	386248
0	386358
0	386594
0	386672
0	386976
0	387189
0	387335
0	387709
0	387904
0	387930
0	388519
0	388652
0	389560
0	390778
0	390979
0	391344
0	391825
0	391950
0	392241
0	392595
0	392811
0	392980
0	393201
0	393313
0	393501
0	393643
0	393742
0	393950
0	394233
0	394387
0	394580
0	394665
0	394752
0	394926
0	395543
0	395749
0	396109
0	396273
0	396394
0	396689
0	396873
0	397011
0	397250
0	397434
0	397534
0	397750
0	397860
0	398482
0	398596
0	398739
0	398986
0	399124
0	399453
0	399613
0	399739
0	400372
0	400824
0	400989
0	401094
0	401152
0	401528
0	401594
0	401794
0	402076
0	402247
0	402432
0	402598
0	402876
0	403348
0	403517
0	403752
0	404056
0	404268
0	405565
0	405819
0	405868
0	406265
0	406527
0	406645
0	406857
0	406970
0	407181
0	407341
0	407579
0	407989
0	408122
0	408311
0	408652
0	408816
0	409018
0	409160
0	409338
0	409946
0	410156
0	410316
0	410502
0	410749
0	411388
0	411718
0	411906
0	412085
0	412271
0	412444
0	412657
0	412826
0	413095
0	413401
0	413631
0	413824
0	413956
0	414073
0	414278
0	414516
0	414789
0	415056
0	415246
0	415400
0	415573
0	415719
0	415801
0	416290
0	416523
0	416639
0	416852
0	417227
0	417388
0	417627
0	417674
0	417849
0	418010
0	418262
0	418402
0	418602
0	418739
0	418956
0	419047
0	419142
0	419264
0	419311
0	419518
0	419901
0	420102
0	420429
0	420641
0	420689
0	420883
0	421096
0	421348
0	421426
0	421648
0	421880
0	422191
0	422530
0	422782
0	423061
0	423236
0	423528
0	423742
0	424144
0	424521
0	424682
0	424836
0	425019
0	425213
0	425408
0	425686
0	425822
0	425881
0	426145
0	426287
0	426418
0	426625
0	426906
0	427136
0	427318
0	427395
0	427625
0	427781
0	428038
0	428245
0	428462
0	428674
0	428951
0	429099
0	429349
0	429625
0	429895
0	429934
0	430247
0	430334
0	431012
0	431389
0	431686
0	432021
0	432167
0	432650
0	432785
0	433152
0	433466
0	433491
0	433831
0	434045
0	434959
0	435660
0	435824
0	436146
0	436984
0	437224
0	437246
0	437719
0	438087
0	438407
0	438632
0	439105
0	439287
0	439488
0	440054
0	440350
0	440752
0	441553
0	441882
0	442162
0	442429
0	443250
0	443598
0	443692
0	443979
0	444074
0	444360
0	444511
0	445152
0	445490
0	445561
0	445664
0	445975
0	446431
0	446723
0	446862
0	446940
0	447097
0	447514
0	447699
0	447809
0	448262
0	448306
0	448497
0	449025
0	449267
0	449455
0	449898
0	450216
0	450444
0	451404
0	451953
0	454947
0	455864
0	457408
0	458229
0	458766
0	459789
0	460296
0	460786
0	461366
0	461548
0	461752
0	461997
0	462916
0	463185
0	463828
0	464590
0	465001
0	465139
0	465209
0	465710
0	465730
0	466061
0	466329
0	466623
0	467101
0	467381
0	467584
0	467698
0	467931
0	468190
0	469216
0	469289
0	469778
0	470065
0	470372
0	470623
0	470737
0	470897
0	471506
0	471684
0	472050
0	472147
0	472301
0	472621
0	472943
0	473239
0	473480
0	473748
0	474313
0	474557
0	474953
0	475048
0	475671
0	476144
0	476611
0	476836
0	477799
0	478394
0	478511
0	478747
0	479074
0	480041
0	480346
0	480714
0	480955
0	481049
0	481683
0	482124
0	482694
0	482897
0	483035
0	483284
0	483630
0	483914
0	484171
0	484335
0	484582
0	484873
0	485165
0	485748
0	486486
0	487020
0	487132
0	487419
0	487618
0	488133
0	488931
0	489079
0	489261
0	489566
0	489827
0	490146
0	490396
0	490656
0	490937
0	491080
0	491255
0	491870
0	492172
0	492333
0	493324
0	494508
0	494841
0	495432
0	495785
0	496830
0	497243
0	498344
0	498757
0	499593
0	499779
0	499918
0	500266
0	500372
0	500819
0	500936
0	501222
0	501682
0	502079
0	502373
0	503156
0	503349
0	503626
0	503972
0	504065
0	504397
0	504716
0	504776
0	505383
0	505684
0	505983
0	506625
0	507201
0	507514
0	507761
0	508076
0	508252
0	508446
0	508653
0	508782
0	509084
0	509296
0	509412
0	509748
0	509964
0	510220
0	510398
0	510588
0	510803
0	510986
0	511129
0	511356
0	512004
0	512143
0	512427
0	512569
0	512660
0	512880
0	513077
0	513540
0	513630
0	513763
0	514160
0	514475
0	514676
0	515264
0	515414
0	515902
0	516424
0	516740
0	517462
0	517602
0	517855
0	517963
0	518158
0	518254
0	518410
0	518824
0	518936
0	519168
0	519368
0	519788
0	519980
0	520165
0	520366
0	520543
0	520760
0	521407
0	521720
0	522072
0	522494
0	522709
0	522879
0	523371
0	523605
0	523732
0	523870
0	524074
0	524413
0	524638
0	524832
0	524889
0	525103
0	525233
0	525396
0	525705
0	525971
0	526090
0	526296
0	526474
0	526600
0	526715
0	527072
0	527280
0	527447
0	527605
0	527755
0	528018
0	528130
0	528461
0	528861
0	529075
0	529208
0	529678
0	529891
0	530061
0	530318
0	530456
0	530854
0	531219
0	531486
0	531734
0	532007
0	532220
0	532498
0	532668
0	533025
0	533294
0	533505
0	533617
0	533831
0	534230
0	534345
0	534534
0	534809
0	535182
0	535224
0	535438
0	535670
0	535794
0	536037
0	536295
0	536430
0	536837
0	537152
0	537511
0	537779
0	537950
0	538181
0	538365
0	538851
0	539018
0	539264
0	539505
0	539569
0	539802
0	540136
0	540256
0	540621
0	540936
0	541077
0	541375
0	541709
0	541960
0	542129
0	542407
0	542589
0	542885
0	543136
0	543388
0	543671
0	543919
0	544062
0	544391
0	544446
0	544711
0	544885
0	545272
0	545482
0	545580
0	545709
0	545916
0	546108
0	546244
0	546364
0	546484
0	546726
0	547027
0	547205
0	547318
0	547633
0	547781
0	547817
0	547860
0	548195
0	548449
0	548580
0	548873
0	548944
0	549243
0	549642
0	549832
0	549899
0	550223
0	550765
0	550996
0	551149
0	551438
0	551614
0	551712
0	551826
0	551942
0	552152
0	552253
0	552539
0	552952
0	553230
0	553481
0	553800
0	553951
0	554886
0	555288
0	555485
0	555859
0	556002
0	556346
0	556483
0	556849
0	557288
0	557873
0	558427
0	558923
0	559426
0	559767
0	560856
0	561038
0	561499
0	561743
0	562266
0	562577
0	562683
0	562927
0	563179
0	563464
0	563740
0	563897
0	564149
0	564443
0	564531
0	564823
0	564950
0	565140
0	565341
0	565882
0	566053
0	566225
0	566443
0	566681
0	566840
0	567086
0	567212
0	567537
0	567721
0	567934
0	568183
0	568555
0	568839
0	568929
0	568981
0	569038
0	569707
0	569940
0	570391
0	570564
0	570737
0	570942
0	571312
0	571468
0	571527
0	571975
0	572263
0	572998
0	573220
0	573682
0	573957
0	574117
0	574609
0	574734
0	575165
0	575491
0	575589
0	575951
0	576190
0	576340
0	576518
0	576806
0	577023
0	577151
0	577417
0	577758
0	577981
0	578199
0	578724
0	579066
0	579568
0	580091
0	580717
0	581033
0	581287
0	581585
0	581842
0	582019
0	582116
0	582167
0	582385
0	582566
0	582954
0	583076
0	583513
0	583677
0	584266
0	584635
0	584740
0	585690
0	585851
0	585987
0	586224
0	586390
0	586739
0	586996
0	587301
0	587439
0	587534
0	587960
0	588091
0	588380
0	588556
0	588786
0	588960
0	589151
0	589222
0	589409
0	589699
0	589860
0	590204
0	590291
0	590433
0	590869
0	591098
0	591391
0	591535
0	591714
0	591894
0	591957
0	592408
0	592409
0	593028
0	593424
0	593943
0	594403
0	594727
0	595004
0	595143
0	595488
0	595882
0	596037
0	596292
0	596378
0	596677
0	596846
0	596954
0	597130
0	597303
0	597480
0	597780
0	597853
0	598239
0	598469
0	598762
0	599069
0	599304
0	599444
0	599715
0	599916
0	600194
0	600397
0	600750
0	600863
0	601166
0	601310
0	601636
0	602132
0	602294
0	602468
0	602570
0	602714
0	603075
0	603203
0	603502
0	603928
0	604008
0	604282
0	604558
0	604780
0	605039
0	605264
0	605443
0	605557
0	605708
0	605900
0	606064
0	606299
0	606530
0	606600
0	606903
0	607066
0	607205
0	607446
0	607525
0	607922
0	608030
0	608261
0	608398
0	608511
0	608790
0	609108
0	609200
0	609485
0	609641
0	609871
0	610074
0	610266
0	610490
0	610656
0	611006
0	611454
0	611716
0	611764
0	612019
0	612226
0	612472
0	612556
0	612697
0	612868
0	613207
0	613370
0	613730
0	614028
0	614285
0	614471
0	614734
0	614951
0	615094
0	615260
0	615306
0	615564
0	615851
0	616106
0	616252
0	616442
0	616795
0	616977
0	617163
0	617410
0	617577
0	618176
0	618251
0	618519
0	618783
0	618879
0	619271
0	619496
0	620138
0	620341
0	620598
0	620790
0	620963
0	621347
0	621814
0	621950
0	622248
0	622412
0	622747
0	622906
0	623098
0	623314
0	623474
0	623636
0	623743
0	623919
0	624380
0	624521
0	624641
0	624781
0	625109
0	625285
0	625603
0	626036
0	626237
0	626451
0	626621
0	626933
0	627088
0	627412
0	627583
0	627963
0	628296
0	628846
0	628983
0	629202
0	629432
0	629716
0	629854
0	630050
0	630257
0	630437
0	630621
0	630852
0	631173
0	631328
0	631542
0	631651
0	631735
0	631947
0	632087
0	632282
0	632383
0	632630
0	632731
0	633221
0	634215
0	634755
0	634856
0	635159
0	635423
0	635723
0	636050
0	636218
0	636438
0	636624
0	636717
0	637211
0	637538
0	637682
0	637933
0	638184
0	638406
0	638536
0	638697
0	638958
0	639089
0	639199
0	639280
0	639567
0	639858
0	640022
0	640203
0	640496
0	640614
0	640696
0	640826
0	640994
0	641146
0	641250
0	641407
0	641505
0	641688
0	641842
0	642047
0	642264
0	642510
0	642792
0	642956
0	643118
0	643306
0	643512
0	643651
0	643839
0	644014
0	644174
0	644291
0	644376
0	644553
0	644762
0	644961
0	645277
0	645473
0	645624
0	645857
0	646010
0	646169
0	646371
0	646471
0	646726
0	646931
0	647073
0	647219
0	647340
0	647549
0	647653
0	647907
0	647959
0	648149
0	648284
0	648399
0	648507
0	648691
0	648837
0	649189
0	649352
0	649604
0	649681
0	649804
0	649991
0	650273
0	650373
0	650552
0	650700
0	650908
0	651025
0	651184
0	651258
0	651389
0	651615
0	651798
0	651924
0	652055
0	652160
0	652264
0	652495
0	652651
0	652845
0	652998
0	653174
0	653294
0	653570
0	653729
0	653864
0	653953
0	654069
0	654208
0	654579
0	654751
0	654947
0	655189
0	655370
0	655493
0	655606
0	655805
0	655971
0	656071
0	656215
0	656479
0	656567
0	656789
0	656868
0	657045
0	657177
0	657302
0	657386
0	657574
0	657746
0	657929
0	658142
0	658304
0	658401
0	658519
0	658737
0	658901
0	659242
0	659643
0	659791
0	660080
0	660227
0	660366
0	660503
0	660609
0	660813
0	660946
0	661136
0	661319
0	661516
0	661696
0	661929
0	662047
0	662186
0	662324
0	662648
0	662819
0	662945
0	663057
0	663201
0	663427
0	663611
0	663809
0	663964
0	664139
0	664318
0	664436
0	664592
0	664721
0	664893
0	665039
0	665183
0	665366
0	665554
0	665735
0	665924
0	666048
0	666177
0	666341
0	666480
0	666673
0	666749
0	666869
0	666982
0	667143
0	667252
0	667409
0	667543
0	667639
0	667708
0	667927
0	668094
0	668217
0	668414
0	668505
0	668656
0	668785
0	668984
0	669278
0	669400
0	669622
0	669738
0	669915
0	670029
0	670177
0	670331
0	670452
0	670640
0	670751
0	670789
0	670999
0	671095
0	671359
0	671536
0	671687
0	671874
0	671948
0	672362
0	672550
0	672644
0	672946
0	673205
0	673501
0	673860
0	674072
0	674249
0	674515
0	674860
0	675120
0	675601
0	675911
0	676284
0	676600
0	676750
0	677171
0	677383
0	677707
0	677924
0	678250
0	678338
0	678580
0	678730
0	678868
0	679020
0	679149
0	679485
0	679652
0	679861
0	680036
0	680176
0	680357
0	680480
0	680646
0	680767
0	680880
0	681025
0	681305
0	681460
0	681599
[truncated: 795,520 more rows]
