# Supplementary material for: The serotonergic psychedelic N,N-dipropyltryptamine alters information-processing dynamics in in vitro cortical neural circuits
Source: Netw Neurosci. 2024 Dec 10;8(4):1421–38. doi: 10.1162/netn_a_00408 (PMC11674936; doi:10.1162/netn_a_00408)
Supplement: Supplementary file 1 [file netn-8-4-1421-s001.zip › culture_9_spikes_1.csv]

0	1
0	14642
0	16979
0	18751
0	26200
0	28443
0	34828
0	37048
0	43497
0	58407
0	67013
0	73813
0	75644
0	86367
0	86376
0	89058
0	89078
0	94485
0	97027
0	103034
0	110447
0	112676
0	115539
0	116597
0	120328
0	120343
0	128664
0	128685
0	133696
0	138577
0	140571
0	145274
0	148189
0	149076
0	151597
0	151599
0	174130
0	182925
0	206299
0	219394
0	226373
0	235700
0	245533
0	249416
0	252978
0	255318
0	258421
0	265334
0	267815
0	289485
0	294024
0	302489
0	314341
0	316762
0	335530
0	363830
0	372883
0	372906
0	380117
0	381043
0	385475
0	390175
0	390177
0	396139
0	410205
0	414080
0	414084
0	418434
0	429652
0	437422
0	445673
0	468361
0	499795
0	507980
0	521682
0	536788
0	537595
0	543214
0	564913
0	587924
0	595995
0	596553
0	621932
0	634584
0	653341
0	677898
0	694899
0	706138
0	710632
0	725047
0	729170
0	730510
0	737600
0	747334
0	753533
0	772844
0	772862
0	783891
0	783893
0	813413
0	813414
0	828355
0	830335
0	843878
0	844606
0	849776
0	853489
0	854326
0	854351
0	873737
0	874500
0	880836
0	883902
0	903901
0	913243
0	919997
0	923861
0	939276
0	939301
0	939312
0	945485
0	965085
0	990198
0	1011925
0	1024174
0	1034353
0	1039938
0	1051179
0	1076120
0	1080548
0	1105805
0	1122962
0	1124514
0	1130482
0	1140835
0	1147186
0	1165817
0	1185225
0	1192377
0	1194689
0	1214270
0	1224726
0	1236503
0	1254662
0	1267788
0	1273749
0	1279913
0	1280388
0	1318879
0	1325707
0	1330138
0	1332592
0	1336518
0	1342497
0	1344202
0	1361221
0	1370713
0	1376551
0	1402374
0	1407543
0	1407552
0	1418902
0	1439591
0	1444469
0	1459556
0	1475356
0	1483264
0	1520857
0	1520888
0	1532670
0	1564321
0	1571517
0	1573166
0	1577747
0	1586745
0	1586763
0	1602334
0	1602349
0	1602359
0	1608497
0	1608512
0	1621140
0	1637933
0	1637950
0	1638168
0	1673243
0	1677747
0	1704722
0	1710890
0	1714475
0	1720468
0	1729049
0	1771802
0	1796193
0	1807881
0	1811380
0	1811407
0	1821464
0	1823273
0	1831924
0	1837142
0	1839408
0	1854924
0	1856427
0	1866361
0	1866368
0	1869406
0	1873265
0	1875773
0	1887053
0	1906169
0	1926219
0	1938296
0	1945301
0	1953970
0	1960846
0	1969643
0	1987434
0	1998850
0	2008056
0	2022822
0	2047165
0	2077174
0	2078599
0	2082631
0	2086144
0	2100578
0	2101446
0	2129631
0	2134007
0	2147019
0	2154551
0	2157277
0	2158721
0	2166197
0	2177393
0	2211600
0	2227877
0	2228340
0	2235175
0	2240250
0	2251241
0	2259447
0	2261332
0	2269140
0	2269528
0	2283724
0	2284249
0	2302100
0	2315305
0	2344464
0	2364439
0	2369734
0	2375215
0	2398652
0	2413445
0	2425113
0	2429024
0	2432582
0	2441545
0	2447840
0	2453199
0	2453209
0	2470729
0	2471831
0	2500470
0	2506449
0	2506462
0	2506883
0	2507439
0	2512879
0	2517488
0	2524231
0	2538136
0	2550886
0	2558826
0	2559176
0	2568672
0	2575593
0	2611001
0	2628606
0	2632151
0	2632831
0	2637761
0	2647042
0	2665393
0	2668672
0	2669557
0	2677426
0	2681645
0	2691628
0	2698685
0	2705895
0	2708679
0	2735534
0	2742060
0	2742108
0	2749223
0	2758300
0	2762981
0	2764450
0	2791051
0	2796254
0	2798746
0	2812189
0	2821824
0	2827062
0	2837471
0	2851535
0	2851570
0	2854086
0	2857441
0	2858153
0	2861416
0	2865254
0	2865276
0	2873825
0	2874794
0	2881123
0	2896126
0	2897391
0	2901516
0	2907163
0	2937340
0	2951466
0	2953062
0	2957550
0	2962108
0	2962468
0	2965807
0	2966541
0	2981073
0	2990276
0	2990937
0	2993259
0	3000683
0	3020840
0	3054188
0	3057121
0	3058197
0	3068823
0	3075132
0	3080183
0	3083026
0	3083042
0	3085435
0	3085484
0	3094862
0	3098119
0	3102460
0	3102466
0	3102980
0	3107172
0	3117507
0	3121819
0	3121834
0	3130417
0	3139052
0	3139636
0	3145614
0	3146038
0	3149452
0	3150686
0	3151736
0	3154911
0	3159664
0	3175217
0	3176802
0	3177637
0	3185064
0	3194963
0	3197705
0	3201603
0	3211399
0	3221167
0	3226666
0	3228333
0	3236206
0	3239130
0	3245617
0	3247533
0	3251911
0	3255644
0	3261110
0	3262494
0	3275629
0	3284253
0	3287157
0	3289708
0	3291943
0	3297432
0	3300838
0	3307753
0	3314160
0	3317923
0	3318586
0	3321135
0	3322406
0	3343155
0	3345516
0	3353399
0	3354713
0	3355183
0	3357972
0	3370803
0	3374613
0	3377125
0	3377653
0	3382432
0	3386607
0	3394857
0	3403768
0	3405698
0	3406391
0	3406822
0	3412155
0	3413115
0	3420614
0	3422111
0	3430583
0	3431242
0	3434995
0	3436238
0	3437775
0	3451247
0	3452783
0	3456161
0	3457010
0	3464601
0	3476221
0	3479832
0	3481219
0	3487838
0	3487858
0	3495725
0	3497936
0	3506988
0	3511312
0	3516197
0	3516230
0	3516592
0	3518127
0	3519375
0	3524524
0	3526212
0	3529191
0	3530389
0	3546258
0	3555666
0	3556076
0	3562713
0	3585030
0	3586184
0	3589801
0	3589808
0	3600279
0	3605862
0	3607949
0	3612276
0	3612874
0	3612882
0	3613284
0	3613290
0	3614984
0	3615019
0	3615025
0	3618131
0	3619714
0	3621079
0	3623868
0	3627317
0	3628185
0	3629333
0	3633150
0	3633161
0	3633178
0	3633188
0	3633759
0	3638925
0	3639885
0	3640411
0	3643510
0	3648925
0	3650750
0	3650802
0	3651702
0	3654176
0	3654192
0	3654214
0	3662081
0	3663595
0	3664288
0	3664828
0	3665783
0	3674507
0	3676411
0	3681701
0	3683173
0	3686354
0	3688776
0	3691251
0	3694499
0	3694537
0	3699315
0	3699317
0	3700659
0	3700662
0	3700675
0	3701959
0	3702651
0	3702703
0	3704081
0	3706193
0	3706219
0	3706638
0	3709853
0	3710621
0	3710653
0	3714947
0	3714981
0	3714986
0	3717707
0	3717724
0	3719081
0	3720346
0	3721831
0	3723216
0	3728016
0	3729509
0	3730145
0	3733380
0	3735476
0	3736383
0	3737113
0	3741829
0	3741850
0	3742462
0	3744397
0	3750808
0	3755566
0	3758449
0	3761119
0	3767246
0	3770664
0	3777112
0	3781051
0	3781674
0	3784378
0	3789234
0	3792484
0	3792493
0	3792510
0	3795302
0	3795334
0	3797767
0	3800607
0	3800623
0	3805856
0	3806540
0	3807223
0	3813800
0	3815348
0	3817129
0	3818540
0	3818557
0	3820498
0	3820517
0	3821479
0	3821997
0	3824834
0	3825784
0	3825803
0	3833089
0	3833111
0	3833141
0	3834948
0	3836531
0	3836570
0	3838766
0	3839176
0	3843066
0	3844118
0	3850286
0	3851362
0	3854810
0	3855633
0	3856278
0	3856611
0	3864965
0	3865376
0	3870239
0	3871473
0	3872129
0	3875584
0	3877476
0	3879054
0	3880051
0	3881876
0	3882927
0	3882942
0	3882979
0	3885075
0	3888209
0	3889525
0	3890224
0	3893520
0	3895717
0	3895762
0	3896733
0	3898679
0	3902973
0	3906672
0	3906676
0	3906688
0	3907480
0	3907520
0	3913157
0	3916802
0	3916818
0	3922522
0	3924475
0	3924547
0	3925083
0	3929582
0	3929598
0	3931801
0	3931835
0	3935220
0	3935236
0	3935448
0	3938618
0	3941495
0	3944429
0	3947803
0	3947822
0	3949052
0	3949726
0	3949752
0	3951592
0	3956342
0	3963151
0	3963186
0	3964285
0	3967019
0	3967024
0	3984383
0	3988643
0	3990803
0	3996122
0	3996133
0	3998186
0	3999413
0	3999427
0	4000999
0	4003196
0	4008443
0	4014816
0	4015962
0	4017150
0	4017868
0	4020221
0	4021197
0	4023174
0	4023191
0	4024124
0	4024204
0	4024645
0	4028635
0	4030161
0	4039822
0	4044306
0	4046219
0	4048228
0	4050615
0	4057199
0	4066177
0	4066189
0	4066204
0	4066210
0	4068302
0	4069169
0	4073961
0	4074527
0	4079328
0	4080436
0	4081436
0	4083541
0	4085257
0	4089509
0	4096154
0	4098476
0	4100687
0	4101179
0	4112705
0	4114383
0	4115096
0	4123192
0	4126377
0	4129310
0	4129337
0	4134751
0	4135778
0	4139213
0	4142207
0	4143574
0	4143584
0	4144404
0	4147098
0	4148305
0	4149036
0	4150543
0	4151424
0	4154990
0	4156315
0	4156323
0	4156338
0	4157161
0	4161129
0	4161924
0	4161941
0	4161960
0	4167518
0	4168312
0	4169456
0	4171996
0	4174543
0	4175219
0	4182268
0	4185454
0	4186184
0	4186732
0	4187454
0	4189201
0	4192558
0	4194400
0	4195931
0	4204426
0	4209937
0	4212078
0	4224161
0	4228371
0	4229106
0	4233332
0	4233359
0	4234527
0	4238838
0	4240441
0	4249079
0	4253909
0	4257383
0	4260429
0	4261331
0	4266080
0	4266116
0	4267476
0	4271796
0	4275093
0	4277154
0	4279010
0	4279030
0	4280150
0	4289611
0	4290985
0	4290992
0	4294943
0	4297292
0	4297323
0	4298098
0	4298828
0	4301718
0	4301762
0	4303511
0	4307031
0	4313359
0	4313362
0	4321107
0	4322776
0	4323584
0	4324950
0	4331157
0	4335856
0	4335857
0	4335896
0	4336773
0	4338969
0	4341257
0	4345682
0	4348763
0	4348784
0	4357868
0	4357893
0	4357896
0	4359317
0	4363548
0	4363569
0	4368577
0	4368595
0	4369042
0	4371178
0	4372194
0	4373266
0	4373829
0	4374998
0	4377195
0	4380805
0	4384515
0	4385517
0	4386246
0	4395743
0	4395752
0	4395774
0	4395798
0	4398974
0	4400206
0	4402890
0	4405311
0	4408580
0	4411524
0	4414370
0	4415793
0	4416977
0	4418527
0	4420079
0	4422275
0	4422279
0	4427601
0	4428529
0	4430892
0	4435216
0	4440725
0	4442980
0	4448357
0	4451704
0	4457184
0	4457192
0	4457771
0	4459377
0	4466166
0	4466178
0	4469218
0	4472886
0	4472908
0	4478149
0	4478163
0	4479052
0	4481782
0	4481795
0	4483476
0	4488120
0	4490409
0	4490417
0	4493712
0	4493747
0	4493757
0	4495756
0	4496701
0	4501695
0	4502012
0	4502475
0	4504642
0	4505692
0	4509465
0	4511529
0	4512576
0	4515330
0	4517732
0	4522961
0	4527034
0	4531112
0	4531534
0	4533042
0	4533676
0	4537885
0	4540474
0	4548024
0	4550453
0	4553669
0	4555876
0	4560504
0	4560541
0	4566333
0	4567528
0	4569005
0	4575016
0	4575437
0	4576057
0	4576762
0	4581503
0	4582459
0	4584688
0	4584696
0	4585289
0	4586464
0	4588115
0	4588163
0	4588780
0	4591310
0	4595154
0	4596693
0	4599590
0	4600550
0	4603539
0	4606008
0	4606015
0	4610498
0	4611206
0	4612550
0	4617079
0	4619631
0	4620952
0	4620981
0	4623870
0	4624551
0	4626110
0	4631754
0	4631768
0	4633156
0	4636825
0	4638272
0	4640745
0	4641979
0	4645011
0	4648807
0	4653104
0	4653120
0	4653128
0	4654086
0	4659758
0	4662312
0	4662926
0	4666627
0	4667067
0	4667829
0	4667835
0	4672598
0	4672626
0	4674394
0	4676317
0	4678056
0	4681261
0	4689344
0	4690970
0	4693230
0	4693291
0	4693620
0	4697041
0	4701331
0	4701334
0	4702728
0	4704764
0	4704796
0	4707869
0	4707896
0	4712315
0	4713051
0	4713595
0	4719746
0	4720126
0	4720291
0	4721255
0	4727756
0	4727762
0	4729296
0	4729847
0	4730753
0	4730762
0	4730793
0	4734004
0	4737161
0	4738014
0	4749428
0	4749465
0	4752039
0	4757154
0	4761094
0	4764581
0	4764603
0	4765122
0	4767349
0	4772899
0	4774820
0	4776945
0	4778769
0	4779417
0	4784253
0	4784276
0	4784928
0	4784939
0	4786587
0	4789644
0	4792485
0	4796148
0	4796668
0	4796689
0	4797193
0	4799716
0	4805615
0	4805627
0	4807058
0	4811053
0	4813755
0	4815333
0	4820204
0	4821099
0	4821129
0	4821649
0	4822219
0	4823358
0	4827163
0	4827990
0	4828548
0	4830253
0	4831388
0	4832945
0	4840132
0	4840831
0	4840868
0	4841585
0	4843313
0	4848352
0	4848387
0	4852546
0	4853827
0	4855654
0	4857868
0	4864405
0	4865953
0	4869178
0	4873259
0	4873992
0	4874795
0	4874822
0	4878126
0	4884486
0	4886803
0	4894440
0	4898273
0	4899008
0	4902531
0	4903456
0	4906952
0	4916394
0	4917276
0	4917315
0	4918414
0	4920168
0	4923537
0	4925928
0	4926673
0	4927125
0	4927179
0	4932015
0	4934031
0	4934039
0	4934061
0	4936710
0	4938128
0	4939394
0	4940550
0	4940572
0	4941850
0	4941870
0	4944296
0	4944312
0	4944329
0	4944337
0	4944366
0	4945856
0	4946983
0	4947007
0	4948687
0	4949334
0	4950826
0	4953453
0	4953492
0	4954061
0	4954741
0	4957872
0	4959487
0	4959499
0	4960990
0	4961014
0	4970542
0	4972184
0	4972200
0	4976111
0	4979329
0	4980183
0	4983633
0	4984518
0	4987232
0	4987251
0	4989839
0	4989874
0	4991300
0	4996394
0	5000366
0	5002516
0	5007051
0	5009409
0	5010655
0	5012037
0	5012971
0	5013642
0	5013644
0	5014704
0	5016531
0	5019465
0	5021872
0	5029595
0	5037895
0	5037907
0	5037916
0	5040892
0	5041809
0	5041845
0	5048629
0	5048657
0	5050418
0	5050947
0	5051935
0	5054147
0	5054928
0	5056276
0	5057829
0	5057846
0	5058969
0	5064461
0	5064498
0	5065210
0	5066101
0	5067307
0	5067345
0	5070618
0	5073903
0	5075087
0	5077500
0	5078511
0	5080019
0	5080043
0	5082342
0	5082398
0	5082855
0	5087321
0	5089935
0	5089962
0	5097326
0	5097780
0	5097828
0	5099281
0	5101270
0	5102228
0	5103567
0	5105434
0	5109532
0	5109547
0	5109561
0	5113070
0	5113933
0	5116630
0	5118632
0	5123233
0	5124826
0	5125893
0	5126413
0	5131251
0	5131259
0	5134135
0	5135150
0	5142445
0	5145661
0	5146876
0	5154104
0	5155010
0	5156088
0	5158348
0	5160940
0	5162601
0	5164305
0	5165652
0	5168062
0	5171144
0	5174335
0	5177359
0	5178001
0	5181389
0	5182735
0	5183780
0	5185338
0	5187915
0	5187943
0	5190130
0	5196559
0	5197480
0	5197500
0	5197533
0	5203727
0	5204562
0	5205050
0	5208598
0	5212019
0	5212764
0	5218239
0	5218250
0	5219090
0	5219135
0	5219705
0	5233001
0	5238481
0	5241868
0	5241882
0	5241891
0	5245732
0	5245765
0	5249552
0	5251775
0	5251780
0	5255099
0	5255848
0	5260283
0	5260307
0	5261013
0	5262119
0	5263554
0	5263556
0	5264049
0	5264753
0	5264776
0	5267160
0	5272801
0	5277115
0	5279510
0	5281181
0	5281187
0	5281215
0	5284919
0	5286227
0	5287808
0	5291937
0	5293563
0	5294742
0	5295993
0	5301071
0	5303085
0	5303889
0	5303907
0	5303945
0	5307780
0	5309467
0	5316242
0	5318440
0	5318470
0	5319359
0	5320371
0	5320406
0	5324349
0	5326294
0	5327796
0	5328454
0	5328485
0	5329432
0	5330271
0	5342141
0	5344850
0	5344856
0	5344861
0	5344875
0	5344889
0	5344905
0	5345926
0	5345955
0	5351104
0	5354904
0	5354927
0	5354950
0	5355587
0	5358126
0	5358144
0	5358812
0	5358843
0	5361688
0	5362817
0	5363499
0	5364212
0	5364241
0	5366153
0	5367715
0	5369665
0	5369678
0	5369690
0	5370326
0	5370336
0	5372048
0	5373463
0	5375814
0	5377799
0	5378773
0	5382646
0	5383235
0	5384138
0	5384152
0	5385697
0	5385720
0	5388508
0	5390457
0	5392088
0	5392094
0	5395851
0	5397439
0	5397450
0	5402973
0	5405194
0	5406519
0	5406529
0	5406547
0	5408614
0	5409465
0	5409491
0	5411649
0	5414763
0	5418994
0	5419002
0	5419769
0	5419775
0	5419799
0	5420889
0	5420897
0	5423035
0	5424696
0	5424708
0	5425789
0	5426343
0	5427178
0	5431109
0	5434252
0	5434281
0	5440901
0	5444943
0	5445431
0	5448264
0	5448279
0	5450276
0	5450308
0	5451151
0	5453320
0	5453327
0	5453336
0	5454449
0	5457559
0	5462226
0	5464234
0	5470280
0	5471252
0	5473690
0	5475522
0	5477254
0	5477260
0	5478724
0	5478738
0	5478741
0	5483605
0	5492750
0	5493120
0	5493123
0	5494729
0	5494746
0	5494760
0	5499040
0	5503664
0	5503673
0	5504536
0	5506948
0	5507680
0	5510138
0	5510963
0	5510970
0	5510995
0	5513233
0	5514444
0	5518695
0	5519409
0	5526632
0	5528547
0	5528552
0	5533403
0	5534050
0	5534058
0	5537377
0	5538601
0	5543536
0	5545466
0	5546997
0	5547556
0	5547590
0	5547622
0	5550083
0	5553231
0	5553272
0	5554950
0	5554974
0	5555755
0	5560928
0	5562626
0	5562676
0	5566246
0	5566752
0	5566783
0	5567663
0	5569130
0	5572771
0	5572785
0	5575198
0	5576487
0	5579164
0	5579189
0	5579691
0	5580826
0	5580862
0	5580869
0	5586040
0	5589430
0	5589443
0	5591365
0	5591376
0	5595008
0	5596812
0	5597432
0	5600080
0	5605809
0	5606666
0	5606677
0	5609870
0	5611700
0	5612290
0	5614856
0	5617371
0	5618534
0	5620127
0	5623787
0	5626443
0	5628520
0	5629134
0	5629163
0	5631448
0	5632511
0	5634586
0	5636930
0	5643249
0	5650273
0	5652153
0	5653352
0	5657623
0	5658647
0	5659788
0	5660848
0	5661644
0	5661657
0	5664463
0	5664474
0	5664491
0	5667584
0	5670006
0	5670956
0	5674194
0	5675698
0	5676721
0	5677320
0	5681606
0	5688823
0	5688839
0	5688880
0	5692490
0	5693703
0	5693721
0	5696429
0	5697386
0	5701114
0	5701140
0	5707076
0	5707957
0	5709113
0	5710641
0	5712045
0	5712058
0	5717021
0	5718746
0	5718795
0	5719579
0	5723728
0	5723739
0	5723750
0	5724164
0	5727858
0	5730028
0	5731575
0	5733361
0	5735476
0	5735855
0	5735868
0	5736619
0	5737730
0	5740905
0	5744202
0	5744784
0	5747741
0	5748979
0	5751174
0	5752623
0	5752639
0	5753983
0	5754945
0	5755762
0	5756534
0	5758219
0	5760070
0	5760151
0	5761533
0	5762212
0	5762954
0	5764360
0	5766530
0	5767231
0	5770591
0	5772725
0	5772752
0	5773871
0	5773897
0	5774616
0	5776725
0	5776774
0	5786604
0	5786657
0	5787540
0	5789846
0	5789865
0	5792391
0	5793799
0	5793809
0	5793819
0	5799534
0	5800199
0	5800669
0	5802937
0	5802971
0	5805662
0	5805679
0	5805684
0	5807950
0	5807965
0	5807987
0	5809901
0	5810010
0	5810696
0	5811381
0	5814911
0	5815808
0	5818760
0	5818775
0	5821515
0	5824167
0	5830094
0	5831049
0	5832210
0	5832270
0	5832333
0	5834619
0	5836716
0	5838083
0	5838103
0	5838113
0	5839647
0	5839662
0	5845873
0	5848393
0	5852309
0	5852318
0	5852328
0	5857177
0	5857213
0	5859116
0	5859129
0	5860887
0	5862576
0	5862593
0	5863372
0	5873380
0	5874170
0	5878381
0	5881464
0	5883412
0	5885407
0	5886067
0	5890937
0	5892482
0	5892520
0	5893313
0	5893321
0	5898489
0	5902161
0	5902178
0	5902239
0	5903012
0	5903743
0	5904673
0	5906831
0	5906881
0	5910050
0	5910824
0	5912234
0	5913739
0	5914706
0	5918463
0	5920803
0	5920809
0	5924869
0	5927387
0	5928785
0	5929629
0	5929651
0	5930689
0	5931790
0	5935783
0	5935795
0	5935846
0	5940582
0	5941046
0	5942305
0	5942314
0	5943614
0	5944080
0	5945379
0	5946941
0	5948211
0	5957080
0	5958722
0	5962740
0	5962763
0	5963485
0	5966550
0	5967388
0	5971054
0	5972068
0	5976207
0	5977487
0	5980285
0	5980339
0	5983457
0	5984394
0	5984865
0	5986951
0	5989136
0	5991981
0	5991990
0	5992378
0	5993244
0	5993255
0	5995241
0	5995934
0	5997847
0	5998537
0	5998555
0	5999832
0	6001518
0	6002247
0	6003035
0	6003049
0	6003100
0	6009682
0	6013311
0	6014931
0	6018102
0	6026392
0	6031895
0	6031916
0	6035893
0	6035925
0	6037919
0	6038512
0	6039395
0	6040080
0	6043718
0	6043774
0	6044560
0	6045994
0	6048640
0	6050513
0	6052346
0	6053311
0	6055372
0	6064596
0	6065552
0	6065592
0	6073014
0	6074335
0	6076688
0	6077904
0	6080965
0	6080969
0	6082476
0	6083223
0	6087024
0	6093664
0	6095016
0	6095097
0	6097744
0	6099936
0	6103777
0	6105907
0	6107217
0	6110392
0	6110856
0	6110896
0	6110907
0	6112064
0	6112526
0	6113360
0	6113399
0	6117226
0	6119091
0	6119884
0	6119892
0	6122868
0	6123713
0	6127749
0	6135572
0	6135618
0	6148276
0	6148323
0	6148899
0	6151980
0	6153101
0	6155358
0	6155386
0	6158112
0	6158139
0	6159975
0	6163447
0	6163461
0	6163992
0	6164006
0	6164384
0	6166226
0	6170889
0	6170903
0	6171492
0	6175629
0	6175648
0	6176881
0	6179041
0	6181390
0	6182408
0	6185036
0	6185724
0	6186573
0	6187362
0	6187436
0	6188503
0	6189115
0	6191897
0	6193607
0	6194219
0	6194229
0	6194986
0	6197363
0	6197405
0	6198511
0	6198524
0	6199720
0	6200986
0	6200992
0	6201053
0	6201539
0	6201799
0	6201815
0	6203320
0	6206876
0	6209820
0	6209848
0	6215159
0	6215185
0	6219320
0	6221625
0	6223986
0	6224762
0	6228756
0	6228764
0	6230090
0	6231089
0	6231744
0	6232493
0	6234361
0	6235320
0	6235355
0	6236949
0	6238212
0	6238242
0	6239585
0	6245192
0	6245198
0	6245204
0	6248231
0	6252359
0	6252408
0	6254496
0	6259077
0	6261411
0	6262880
0	6272809
0	6275902
0	6276627
0	6279523
0	6282136
0	6285615
0	6294386
0	6295142
0	6298659
0	6300123
0	6303124
0	6303148
0	6308045
0	6311346
0	6311388
0	6312620
0	6314701
0	6315588
0	6317032
0	6320085
0	6321481
0	6321998
0	6324398
0	6325188
0	6331890
0	6331933
0	6336271
0	6338689
0	6342817
0	6347009
0	6351960
0	6352741
0	6352776
0	6361868
0	6363152
0	6364266
0	6365538
0	6370691
0	6373033
0	6373654
0	6375520
0	6379952
0	6382649
0	6385586
0	6386139
0	6386809
0	6391320
0	6392351
0	6392368
0	6395488
0	6396058
0	6396253
0	6396755
0	6398366
0	6398377
0	6401925
0	6405657
0	6406450
0	6412462
0	6413867
0	6414675
0	6419235
0	6421563
0	6421578
0	6433242
0	6434098
0	6434759
0	6435464
0	6443086
0	6443902
0	6443949
0	6445447
0	6446920
0	6448251
0	6448279
0	6455287
0	6455825
0	6455829
0	6457484
0	6458522
0	6460635
0	6462552
0	6463129
0	6463150
0	6464312
0	6465306
0	6465317
0	6466929
0	6471828
0	6471858
0	6480280
0	6481213
0	6484070
0	6484124
0	6484866
0	6485639
0	6488600
0	6489192
0	6491086
0	6492617
0	6493495
0	6495911
0	6498723
0	6499513
0	6504602
0	6505557
0	6506241
0	6507870
0	6507884
0	6509416
0	6510086
0	6510090
0	6511765
0	6514666
0	6515161
0	6522066
0	6522844
0	6524789
0	6528704
0	6528725
0	6530815
0	6532410
0	6533923
0	6533943
0	6534383
0	6535042
0	6535961
0	6536748
0	6542653
0	6543996
0	6544022
0	6547530
0	6548482
0	6548489
0	6548502
0	6551469
0	6551472
0	6552435
0	6554182
0	6554211
0	6554274
0	6557557
0	6559230
0	6559734
0	6559746
0	6561738
0	6563901
0	6564781
0	6565818
0	6569436
0	6569449
0	6571277
0	6571335
0	6572076
0	6572087
0	6574343
0	6574378
0	6577347
0	6578269
0	6582123
0	6585927
0	6586815
0	6587453
0	6587995
0	6588000
0	6589887
0	6596897
0	6596929
0	6596951
0	6602604
0	6603336
0	6609237
0	6612163
0	6612902
0	6612915
0	6612928
0	6612934
0	6612950
0	6618650
0	6620147
0	6622554
0	6622574
0	6623204
0	6624235
0	6624963
0	6628066
0	6628076
0	6628097
0	6631154
0	6632966
0	6634871
0	6635396
0	6638180
[truncated: 998,000+ more rows]
