# Supplementary material for: The serotonergic psychedelic N,N-dipropyltryptamine alters information-processing dynamics in in vitro cortical neural circuits
Source: Netw Neurosci. 2024 Dec 10;8(4):1421–38. doi: 10.1162/netn_a_00408 (PMC11674936; doi:10.1162/netn_a_00408)
Supplement: Supplementary file 1 [file netn-8-4-1421-s001.zip › culture_10_spikes_1.csv]

0	1
0	332
0	359
0	963
0	968
0	1000
0	1524
0	1579
0	1600
0	1659
0	3552
0	3587
0	5071
0	5594
0	8395
0	8911
0	8923
0	9820
0	10264
0	10279
0	10316
0	10799
0	11808
0	13126
0	13759
0	14253
0	16987
0	17439
0	17807
0	18432
0	19176
0	20518
0	21632
0	22088
0	22215
0	22842
0	25612
0	25651
0	27490
0	31389
0	31430
0	31443
0	31883
0	32416
0	32425
0	32431
0	33198
0	33664
0	33753
0	34968
0	35493
0	36496
0	37129
0	39540
0	40793
0	40803
0	40813
0	42900
0	43738
0	44230
0	44246
0	44270
0	44849
0	44876
0	44905
0	46707
0	47428
0	48102
0	48112
0	49294
0	49309
0	49423
0	49817
0	49837
0	50249
0	50730
0	51718
0	52262
0	53426
0	53989
0	54435
0	55738
0	57864
0	59769
0	59788
0	60909
0	61350
0	61364
0	66040
0	67172
0	68583
0	69335
0	70030
0	70567
0	70576
0	71231
0	72197
0	72233
0	73317
0	74704
0	75537
0	78087
0	78131
0	78502
0	78981
0	80384
0	80401
0	80855
0	81263
0	82369
0	82443
0	83080
0	85146
0	85189
0	85580
0	87578
0	87637
0	87678
0	88739
0	89387
0	90222
0	90231
0	91639
0	92269
0	93233
0	93946
0	94673
0	95179
0	99764
0	101369
0	102975
0	103445
0	103780
0	104739
0	105122
0	105793
0	106876
0	106885
0	106956
0	106960
0	112941
0	112957
0	113228
0	113271
0	114349
0	118283
0	119632
0	119648
0	119658
0	119678
0	120409
0	121928
0	121983
0	122806
0	122818
0	122834
0	125253
0	126647
0	126689
0	128597
0	129229
0	129241
0	130608
0	130951
0	131961
0	134125
0	136234
0	139406
0	139431
0	141027
0	142558
0	144266
0	145682
0	146264
0	147913
0	150588
0	152545
0	152550
0	154484
0	156599
0	156915
0	156937
0	158540
0	158548
0	160022
0	160532
0	161643
0	162458
0	162886
0	164339
0	164566
0	164895
0	164924
0	166444
0	167301
0	168986
0	168996
0	169011
0	171491
0	172173
0	172971
0	173868
0	174486
0	175906
0	175922
0	176352
0	176485
0	176876
0	176912
0	177539
0	177869
0	178048
0	179407
0	179463
0	182864
0	184710
0	185380
0	185470
0	187077
0	189448
0	189503
0	191004
0	191027
0	191354
0	191393
0	193516
0	194112
0	196273
0	196958
0	196985
0	197888
0	198672
0	199054
0	199229
0	199239
0	200584
0	201500
0	202966
0	205740
0	207870
0	208895
0	211565
0	211896
0	211916
0	211955
0	211969
0	213979
0	214201
0	215903
0	215909
0	216996
0	217504
0	217884
0	219165
0	219202
0	219425
0	219830
0	220429
0	220689
0	225465
0	225480
0	226129
0	228018
0	229506
0	231344
0	232383
0	232396
0	233392
0	234416
0	234660
0	235160
0	235177
0	236742
0	240292
0	240300
0	240605
0	242000
0	242016
0	245786
0	245800
0	247544
0	247558
0	249297
0	250992
0	252333
0	252604
0	252914
0	253331
0	254385
0	254396
0	254454
0	254473
0	255176
0	255453
0	255959
0	257478
0	258412
0	258415
0	258990
0	260367
0	260644
0	261259
0	262131
0	263673
0	264309
0	264330
0	265078
0	266446
0	266551
0	266561
0	267106
0	268704
0	268751
0	268765
0	269459
0	269488
0	269567
0	269913
0	270713
0	272343
0	273342
0	274055
0	276968
0	276984
0	277017
0	278003
0	278414
0	278879
0	279310
0	279929
0	279944
0	280318
0	281101
0	281445
0	281747
0	281908
0	283595
0	284804
0	284949
0	286730
0	289131
0	290080
0	290088
0	290935
0	290966
0	290970
0	292004
0	292079
0	292102
0	297081
0	297433
0	301138
0	301171
0	302709
0	302731
0	303630
0	305641
0	305909
0	307399
0	307540
0	307615
0	308140
0	308850
0	308857
0	309214
0	309518
0	310272
0	310636
0	312489
0	312774
0	314170
0	315870
0	316163
0	316180
0	316195
0	316205
0	316230
0	316582
0	318499
0	318534
0	318549
0	319605
0	319670
0	320594
0	321972
0	324808
0	324839
0	326679
0	326699
0	328904
0	329523
0	330076
0	330177
0	332163
0	336216
0	336229
0	336636
0	338027
0	339474
0	339507
0	339519
0	340548
0	340563
0	340572
0	341386
0	344713
0	345334
0	345360
0	348074
0	349240
0	350419
0	350441
0	350453
0	350466
0	350982
0	351012
0	351440
0	351461
0	352265
0	352698
0	354604
0	354888
0	356371
0	356625
0	358389
0	358395
0	358843
0	359588
0	360287
0	360674
0	360705
0	360775
0	360844
0	362359
0	362366
0	363109
0	363849
0	364268
0	364734
0	365194
0	365855
0	366600
0	367727
0	367800
0	368281
0	368300
0	369608
0	370832
0	370861
0	371810
0	372598
0	372612
0	372617
0	372625
0	372909
0	373133
0	373147
0	375302
0	376342
0	376838
0	378269
0	378941
0	380035
0	380105
0	380388
0	380793
0	382496
0	382567
0	383863
0	384374
0	385190
0	385229
0	385345
0	386900
0	387552
0	388420
0	388432
0	389118
0	389153
0	389894
0	389904
0	390774
0	392265
0	392372
0	392392
0	392403
0	392415
0	393221
0	393814
0	395407
0	396617
0	397201
0	397235
0	397640
0	397670
0	398385
0	398893
0	398903
0	399353
0	399365
0	400054
0	402472
0	404398
0	404946
0	404957
0	405630
0	405638
0	406099
0	406124
0	406136
0	406151
0	407800
0	407862
0	407879
0	411035
0	411723
0	412138
0	412359
0	412408
0	413693
0	414139
0	414674
0	414686
0	415256
0	415280
0	415296
0	415717
0	416046
0	416053
0	416391
0	417072
0	417081
0	417734
0	419130
0	419148
0	419628
0	420409
0	420425
0	420477
0	421355
0	422269
0	422279
0	422649
0	423840
0	424951
0	424994
0	425580
0	425601
0	426242
0	427199
0	428995
0	430060
0	430098
0	430613
0	430623
0	431367
0	432309
0	433408
0	433421
0	434095
0	434104
0	434737
0	435869
0	436518
0	436543
0	436557
0	437226
0	438054
0	438543
0	439940
0	439946
0	440293
0	440311
0	441405
0	443091
0	443098
0	444073
0	445081
0	445552
0	446360
0	446387
0	446836
0	447426
0	448097
0	448679
0	448711
0	449130
0	449148
0	449156
0	449649
0	449659
0	450579
0	450592
0	450616
0	451203
0	451229
0	452012
0	452032
0	452878
0	453433
0	453452
0	454052
0	454077
0	454117
0	454443
0	456517
0	456537
0	456543
0	456573
0	456587
0	457543
0	457570
0	460079
0	460638
0	461592
0	462877
0	462931
0	462943
0	462961
0	463470
0	466686
0	466698
0	466711
0	467236
0	467870
0	467876
0	469558
0	469566
0	470660
0	473369
0	473761
0	474294
0	475301
0	476036
0	476787
0	476866
0	476911
0	476946
0	476959
0	477879
0	477888
0	479592
0	479637
0	480295
0	481538
0	482782
0	482794
0	483059
0	483906
0	484623
0	484627
0	485189
0	485197
0	485733
0	485755
0	486077
0	486104
0	488884
0	489385
0	489410
0	489456
0	494151
0	495326
0	495648
0	495993
0	496127
0	497298
0	497312
0	498586
0	499192
0	499553
0	500459
0	500467
0	500787
0	501399
0	501408
0	501939
0	502441
0	502458
0	503136
0	503149
0	503164
0	504156
0	504948
0	505250
0	505617
0	505643
0	506083
0	506602
0	506619
0	507641
0	508229
0	508608
0	510253
0	510254
0	510286
0	511200
0	511986
0	512605
0	513290
0	513302
0	513766
0	514987
0	515387
0	517132
0	517478
0	517488
0	518472
0	520040
0	520502
0	522621
0	523581
0	523602
0	523608
0	524418
0	524862
0	526006
0	526725
0	527894
0	528248
0	528262
0	529983
0	531604
0	532330
0	532619
0	532636
0	532997
0	534390
0	534605
0	535857
0	537319
0	537399
0	537758
0	538505
0	539391
0	540299
0	540309
0	540702
0	542969
0	543313
0	544017
0	544031
0	544400
0	545757
0	545766
0	546323
0	546341
0	546998
0	547845
0	549757
0	550183
0	550659
0	550674
0	551206
0	551213
0	551846
0	551872
0	551889
0	552270
0	552285
0	552296
0	552729
0	553092
0	553096
0	553681
0	554591
0	554844
0	555345
0	555375
0	555751
0	556369
0	556383
0	557776
0	557796
0	558904
0	559622
0	559840
0	560227
0	561442
0	561843
0	562276
0	562298
0	562758
0	562775
0	563162
0	563499
0	563507
0	563513
0	563537
0	565445
0	566070
0	566806
0	567213
0	567835
0	569566
0	570167
0	571275
0	571613
0	572105
0	572145
0	572843
0	573197
0	573222
0	573640
0	573663
0	574382
0	574762
0	574793
0	575879
0	577232
0	578085
0	579284
0	579818
0	579832
0	580191
0	580644
0	580655
0	580663
0	581335
0	582611
0	582627
0	582646
0	582660
0	583940
0	583958
0	583977
0	585254
0	585270
0	585843
0	585853
0	586951
0	588907
0	588919
0	589530
0	590514
0	590790
0	591599
0	591928
0	593089
0	594468
0	595510
0	596428
0	597907
0	597935
0	598911
0	601355
0	601364
0	601412
0	602232
0	603324
0	603345
0	603747
0	603757
0	604619
0	604865
0	605448
0	606031
0	606044
0	606973
0	606979
0	607319
0	607332
0	608274
0	609330
0	611181
0	611182
0	612806
0	612840
0	613240
0	613265
0	613323
0	613346
0	613955
0	613970
0	614004
0	614008
0	615135
0	615155
0	615478
0	616152
0	616897
0	617286
0	617699
0	618635
0	618643
0	619491
0	620222
0	620537
0	621951
0	624040
0	624126
0	624504
0	626224
0	626231
0	627920
0	627945
0	628424
0	629818
0	631575
0	631582
0	631595
0	632984
0	634289
0	634652
0	634674
0	635241
0	636156
0	636462
0	636820
0	636856
0	637205
0	637964
0	638441
0	638485
0	639198
0	639251
0	640000
0	640723
0	643644
0	646503
0	647787
0	648484
0	648498
0	649106
0	649115
0	649124
0	649741
0	650192
0	650676
0	650702
0	651410
0	652389
0	652406
0	652494
0	652511
0	653245
0	653264
0	654623
0	655262
0	657102
0	657162
0	657561
0	657570
0	658069
0	658351
0	659026
0	659054
0	659360
0	660403
0	660425
0	663316
0	664144
0	665020
0	665530
0	665546
0	665569
0	666159
0	666693
0	667996
0	668004
0	669041
0	669053
0	669737
0	670195
0	670269
0	670762
0	672194
0	672746
0	673432
0	673447
0	674172
0	674180
0	674517
0	674544
0	674912
0	674935
0	674952
0	676249
0	676867
0	677288
0	677712
0	679326
0	680494
0	683284
0	683835
0	684611
0	685069
0	685543
0	685565
0	687592
0	687599
0	688332
0	688729
0	689026
0	689051
0	689425
0	689445
0	689772
0	689792
0	689822
0	690645
0	691481
0	692612
0	693417
0	693442
0	693453
0	693469
0	693762
0	694369
0	697183
0	697216
0	697751
0	697754
0	698723
0	699277
0	700197
0	700211
0	700431
0	701203
0	701928
0	701973
0	702721
0	702770
0	703253
0	707257
0	707999
0	708693
0	709805
0	710539
0	712038
0	712066
0	713970
0	714359
0	714813
0	714883
0	715184
0	715213
0	717207
0	717218
0	717257
0	717290
0	717963
0	719973
0	720868
0	721978
0	722648
0	722661
0	722670
0	723253
0	723281
0	723995
0	725152
0	725709
0	725749
0	727621
0	728336
0	728893
0	728930
0	729497
0	729508
0	729513
0	730962
0	731069
0	731953
0	733056
0	733082
0	733656
0	736219
0	737179
0	737200
0	737279
0	737718
0	737734
0	738420
0	739254
0	739280
0	739315
0	739597
0	739620
0	740230
0	740941
0	740945
0	741574
0	742616
0	742648
0	742703
0	743364
0	743371
0	743827
0	743886
0	744441
0	745764
0	746872
0	746965
0	749884
0	750951
0	751322
0	751326
0	752405
0	753626
0	754639
0	755328
0	755349
0	756123
0	756159
0	756698
0	756743
0	756796
0	758092
0	758434
0	759362
0	759375
0	759388
0	760202
0	760220
0	761123
0	761606
0	761636
0	762020
0	762470
0	763147
0	763853
0	764886
0	764919
0	764941
0	764965
0	765247
0	765275
0	765291
0	765306
0	765316
0	765333
0	766184
0	768684
0	768707
0	769225
0	769272
0	770861
0	771345
0	771755
0	771765
0	772521
0	773681
0	775168
0	775915
0	776568
0	777193
0	777895
0	779403
0	779716
0	783684
0	783700
0	783722
0	784891
0	786902
0	786920
0	787662
0	787665
0	787691
0	788373
0	789513
0	790447
0	790911
0	791393
0	791711
0	792602
0	793357
0	793889
0	794751
0	794773
0	796223
0	796532
0	797113
0	797845
0	798500
0	798790
0	799171
0	799930
0	800619
0	800989
0	801010
0	802887
0	802902
0	803611
0	804059
0	804092
0	804650
0	804680
0	807070
0	807079
0	807084
0	807921
0	808304
0	809099
0	809923
0	810646
0	810671
0	810675
0	811278
0	812358
0	812770
0	813486
0	813934
0	815311
0	815356
0	815847
0	815890
0	816587
0	817718
0	818236
0	819439
0	819863
0	822636
0	823403
0	824081
0	824140
0	824145
0	824639
0	824646
0	825174
0	825184
0	825206
0	826508
0	826516
0	827319
0	827725
0	827734
0	829717
0	831932
0	832537
0	833211
0	833230
0	833546
0	836090
0	837325
0	837371
0	838848
0	838864
0	840273
0	840653
0	840670
0	842429
0	843878
0	844336
0	846648
0	848034
0	848042
0	848114
0	848151
0	848910
0	849469
0	850876
0	851423
0	851829
0	853088
0	853105
0	854313
0	854337
0	855041
0	856384
0	857362
0	857912
0	857935
0	858481
0	858919
0	858930
0	859459
0	859477
0	861292
0	862366
0	862435
0	862452
0	862983
0	863018
0	863381
0	863416
0	863609
0	864597
0	864869
0	866569
0	867874
0	868586
0	868599
0	868624
0	869220
0	869245
0	869268
0	869848
0	869872
0	870891
0	871285
0	871908
0	872426
0	872837
0	873843
0	874356
0	876658
0	877020
0	877043
0	877446
0	877465
0	877982
0	878289
0	878317
0	879660
0	880053
0	881125
0	881928
0	881951
0	881960
0	882880
0	882954
0	883407
0	883880
0	884208
0	884933
0	885676
0	886074
0	886098
0	886113
0	887131
0	887155
0	887177
0	887189
0	888940
0	888951
0	889992
0	890020
0	891316
0	891324
0	891655
0	891684
0	891698
0	892467
0	893147
0	893742
0	893788
0	893793
0	896650
0	896748
0	898833
0	899318
0	900224
0	900452
0	901527
0	905332
0	905737
0	905839
0	906348
0	907418
0	907427
0	907537
0	908054
0	908083
0	909060
0	909065
0	909075
0	909992
0	911413
0	912213
0	912222
0	912673
0	912726
0	913093
0	913420
0	913845
0	914504
0	916344
0	916353
0	917414
0	917441
0	917473
0	918462
0	919787
0	919795
0	920657
0	920675
0	921001
0	921922
0	922249
0	922344
0	923724
0	925190
0	925196
0	925438
0	925480
0	926429
0	926466
0	928074
0	928091
0	928121
0	929602
0	931406
0	932467
0	933365
0	934013
0	934028
0	934428
0	934453
0	934465
0	934505
0	937887
0	938596
0	938597
0	940303
0	940336
0	940788
0	941273
0	941927
0	942198
0	942211
0	942929
0	944054
0	945309
0	945320
0	945958
0	946006
0	946401
0	947552
0	949144
0	950578
0	951152
0	951176
0	952548
0	952559
0	954480
0	954904
0	955586
0	956892
0	956912
0	957995
0	959657
0	960068
0	962175
0	962884
0	966722
0	967109
0	967459
0	967474
0	968072
0	968100
0	968122
0	968654
0	969441
0	969867
0	970865
0	973133
0	974919
0	975396
0	975934
0	975945
0	975970
0	976940
0	977690
0	978228
0	979381
0	980046
0	980553
0	980562
0	981453
0	981508
0	982454
0	983256
0	983986
0	984852
0	984874
0	985682
0	986037
0	986097
0	986608
0	986623
0	987770
0	988134
0	988140
0	988172
0	989283
0	989968
0	989980
0	991420
0	993088
0	993098
0	993102
0	994287
0	995995
0	996454
0	997349
0	997997
0	998395
0	998398
0	1001372
0	1001375
0	1003017
0	1003916
0	1004360
0	1005587
0	1006096
0	1006622
0	1007481
0	1007491
0	1007978
0	1009175
0	1009183
0	1009200
0	1009705
0	1010377
0	1012458
0	1013820
0	1015725
0	1017986
0	1018347
0	1018439
0	1020034
0	1021351
0	1021381
0	1021673
0	1021694
0	1023584
0	1024648
0	1025459
0	1025897
0	1025977
0	1025990
0	1026052
0	1026069
0	1027682
0	1029937
0	1029952
0	1030655
0	1031228
0	1031276
0	1032729
0	1033122
0	1036042
0	1036050
0	1036540
0	1037479
0	1037882
0	1038574
0	1039300
0	1040588
0	1041029
0	1041888
0	1042436
0	1042479
0	1043860
0	1043865
0	1044673
0	1048051
0	1049305
0	1050842
0	1051529
0	1052110
0	1052131
0	1052470
0	1052547
0	1052898
0	1052926
0	1053319
0	1053710
0	1053756
0	1054619
0	1055341
0	1055352
0	1056110
0	1056167
0	1056498
0	1058204
0	1059728
0	1060397
0	1062914
0	1063264
0	1065025
0	1065028
0	1065082
0	1066474
0	1068482
0	1068942
0	1069701
0	1071898
0	1078518
0	1078551
0	1079199
0	1079625
0	1082240
0	1082241
0	1082638
0	1083584
0	1084447
0	1085518
0	1085897
0	1086389
0	1087126
0	1087560
0	1088284
0	1088299
0	1089743
0	1089764
0	1090181
0	1090716
0	1093112
0	1093674
0	1094965
0	1095409
0	1095447
0	1096329
0	1097619
0	1097637
0	1097932
0	1098352
0	1098370
0	1099732
0	1100096
0	1100121
0	1100505
0	1104083
0	1104527
0	1104847
0	1104906
0	1104915
0	1106442
0	1106928
0	1108820
0	1108854
0	1110202
0	1110213
0	1110903
0	1111336
0	1111349
0	1113413
0	1113452
0	1114831
0	1114842
0	1114900
0	1116445
0	1119327
0	1119834
0	1119883
0	1123745
0	1123768
0	1124824
0	1125683
0	1126423
0	1129244
0	1129488
0	1129578
0	1130429
0	1130437
0	1132941
0	1132972
0	1133380
0	1133394
0	1134810
0	1135264
0	1135295
0	1135312
0	1136758
0	1140329
0	1140719
0	1141149
0	1141164
0	1142219
0	1143200
0	1145282
0	1145764
0	1148493
0	1149644
0	1150572
0	1150869
0	1151615
0	1151729
0	1152649
0	1152975
0	1152987
0	1154063
0	1156277
0	1156685
0	1157453
0	1159237
0	1161830
0	1162585
0	1162658
0	1163920
0	1164016
0	1164516
0	1164531
0	1164542
0	1166007
0	1166555
0	1166588
0	1167753
0	1167812
0	1168117
0	1169536
0	1169574
0	1170735
0	1171826
0	1173801
0	1173814
0	1174289
0	1174913
0	1175944
0	1175959
0	1177166
0	1177199
0	1179070
0	1179424
0	1180086
0	1181861
0	1182520
0	1182543
0	1183024
0	1183086
0	1184296
0	1184869
0	1184886
0	1185657
0	1186834
0	1187751
0	1188422
0	1189995
0	1190511
0	1190562
0	1192603
0	1194542
0	1195025
0	1195040
0	1195429
0	1196122
0	1196616
0	1196702
0	1196714
0	1196752
0	1196915
0	1196943
0	1201276
0	1202162
0	1202201
0	1202504
0	1202506
0	1202856
0	1202898
0	1203361
0	1203660
0	1204606
0	1206076
0	1206115
0	1206517
0	1206930
0	1207973
0	1208331
0	1208407
0	1209487
0	1210484
0	1211141
0	1212272
0	1213701
0	1215539
0	1215879
0	1216682
0	1216703
0	1216730
0	1218090
0	1218142
0	1218238
0	1218624
0	1218636
0	1219159
0	1219232
0	1220146
0	1221018
0	1221043
0	1222146
0	1222562
0	1224108
0	1224122
0	1224943
0	1226163
0	1229046
0	1230055
0	1230561
0	1231558
0	1231964
0	1232806
0	1233178
0	1237126
0	1237468
0	1237741
0	1239191
0	1240395
0	1242486
0	1242499
0	1243265
0	1243730
0	1243749
0	1245223
0	1245725
0	1245766
0	1246139
0	1246150
0	1246171
0	1246561
0	1247013
0	1250397
0	1250843
0	1250866
0	1252053
0	1252399
0	1253055
0	1253726
0	1255416
0	1257933
0	1257954
0	1259139
0	1260035
0	1260070
0	1260669
0	1260700
0	1261035
0	1263371
0	1264324
0	1264351
0	1264396
0	1264891
0	1265343
0	1265616
0	1266223
0	1266231
0	1267450
0	1268711
0	1268735
0	1269079
0	1270948
0	1270977
0	1271653
0	1271945
0	1271983
0	1272071
0	1272948
0	1275148
0	1278529
0	1278666
0	1278726
0	1280509
0	1282013
0	1282302
0	1282935
0	1282963
0	1283972
0	1283976
0	1284029
0	1287078
0	1287543
0	1288235
0	1289756
0	1292752
0	1294737
0	1295258
0	1295710
0	1295751
0	1296807
0	1297729
0	1298968
0	1299284
0	1299928
0	1300952
0	1304126
0	1305388
0	1305782
0	1306392
0	1307325
0	1308474
0	1308607
0	1308629
0	1308665
0	1309284
0	1310192
0	1311223
0	1313521
0	1313532
0	1314134
0	1314870
0	1316258
0	1316773
0	1316791
0	1317930
0	1318966
0	1318975
0	1319536
0	1321765
0	1322483
0	1322872
0	1323262
0	1323698
0	1323723
0	1323744
0	1325103
0	1325486
0	1326216
0	1326779
0	1326795
0	1328641
0	1328665
0	1329798
0	1329844
0	1331331
0	1332650
0	1333030
0	1333044
0	1335002
0	1336254
0	1336868
0	1339195
0	1339214
0	1339942
0	1339997
0	1340335
0	1340386
0	1340702
0	1340725
0	1340795
0	1341982
0	1342001
0	1342019
0	1342434
0	1342451
0	1342470
0	1343588
0	1344008
0	1344713
0	1344742
0	1346742
0	1347058
0	1347079
0	1349665
0	1349705
0	1350424
0	1350902
0	1351874
0	1352616
0	1352629
0	1355131
0	1355139
0	1355969
0	1356007
0	1357465
0	1357827
0	1358806
0	1359344
0	1359838
0	1360095
0	1360612
0	1361008
0	1361027
0	1361055
0	1361376
0	1361409
0	1361933
0	1361943
0	1362829
0	1362873
0	1363723
0	1365231
0	1365247
0	1366672
0	1368196
0	1368679
0	1369003
0	1369323
0	1369633
0	1370060
0	1370066
0	1370406
0	1371719
0	1371781
0	1372607
0	1373675
0	1374013
0	1374024
0	1375114
0	1376164
0	1376558
0	1377625
0	1377905
0	1377975
0	1378555
0	1379015
0	1381927
0	1381948
0	1382907
0	1383623
0	1383637
0	1384706
0	1385149
0	1385301
0	1387049
0	1388414
0	1388434
0	1390905
0	1391354
0	1391363
[truncated: 542,935 more rows]
