# Supplementary material for: The serotonergic psychedelic N,N-dipropyltryptamine alters information-processing dynamics in in vitro cortical neural circuits
Source: Netw Neurosci. 2024 Dec 10;8(4):1421–38. doi: 10.1162/netn_a_00408 (PMC11674936; doi:10.1162/netn_a_00408)
Supplement: Supplementary file 1 [file netn-8-4-1421-s001.zip › culture_11_spikes_1.csv]

0	1
0	327
0	500
0	589
0	644
0	696
0	894
0	1156
0	1217
0	1286
0	1391
0	1454
0	1514
0	1594
0	1676
0	1759
0	1763
0	1765
0	1847
0	1927
0	2016
0	2117
0	2174
0	2251
0	2312
0	2371
0	2434
0	2437
0	2517
0	2521
0	2608
0	2612
0	2689
0	2749
0	2752
0	2845
0	2889
0	2952
0	3018
0	3079
0	3162
0	3165
0	3249
0	3292
0	3295
0	3298
0	3372
0	3427
0	3431
0	3515
0	3523
0	3605
0	3650
0	3731
0	3736
0	3808
0	3866
0	3870
0	3947
0	4024
0	4028
0	4104
0	4183
0	4186
0	4265
0	4269
0	4344
0	4452
0	4524
0	4606
0	4611
0	4691
0	4756
0	4760
0	4832
0	4904
0	4907
0	4976
0	4979
0	5062
0	5065
0	5154
0	5200
0	5203
0	5286
0	5290
0	5362
0	5367
0	5435
0	5499
0	5583
0	5586
0	5664
0	5755
0	5763
0	5765
0	5839
0	5843
0	5926
0	5931
0	6015
0	6019
0	6088
0	6200
0	6203
0	6300
0	6303
0	6379
0	6453
0	6458
0	6534
0	6599
0	6690
0	6766
0	6836
0	6840
0	6922
0	6973
0	6978
0	7250
0	7253
0	7352
0	7408
0	7412
0	7512
0	7515
0	7613
0	7617
0	7695
0	7782
0	7845
0	7848
0	7962
0	8035
0	8039
0	8384
0	8495
0	8569
0	8573
0	8684
0	8688
0	8794
0	8864
0	8867
0	8997
0	9155
0	9160
0	9240
0	9298
0	9404
0	9510
0	9583
0	9587
0	9699
0	9828
0	9917
0	10002
0	10005
0	10142
0	10266
0	10408
0	10559
0	10639
0	10643
0	10934
0	11025
0	11101
0	11194
0	11529
0	11538
0	11687
0	11829
0	11868
0	11950
0	12064
0	12206
0	12404
0	12408
0	12612
0	12743
0	12745
0	12857
0	12969
0	13151
0	13220
0	13327
0	13421
0	13531
0	13535
0	13659
0	14060
0	14161
0	14245
0	14339
0	14440
0	14555
0	14744
0	14807
0	14930
0	15057
0	15193
0	15301
0	15439
0	15559
0	15563
0	15695
0	15782
0	15947
0	16035
0	16203
0	16320
0	16460
0	16604
0	16775
0	16883
0	17011
0	17273
0	17277
0	17475
0	17518
0	17529
0	17717
0	17740
0	17792
0	17827
0	17872
0	18178
0	18336
0	18432
0	18709
0	18712
0	18815
0	18951
0	19071
0	19231
0	19409
0	19546
0	19656
0	19775
0	19875
0	19963
0	20104
0	20231
0	20367
0	20498
0	20632
0	21225
0	21303
0	21429
0	21557
0	21697
0	21883
0	22031
0	22345
0	22591
0	22594
0	22726
0	22843
0	22977
0	23093
0	23478
0	23617
0	23723
0	23806
0	24017
0	24199
0	24367
0	24495
0	24826
0	24914
0	25281
0	25407
0	25508
0	25676
0	25788
0	25988
0	26252
0	26384
0	26557
0	26739
0	26868
0	26874
0	26925
0	26934
0	27202
0	27311
0	27545
0	27741
0	27837
0	27841
0	27982
0	28128
0	28226
0	28441
0	28600
0	28777
0	28934
0	29098
0	29484
0	29599
0	29740
0	29847
0	29960
0	30181
0	30387
0	30391
0	30394
0	30397
0	30631
0	30759
0	30888
0	31044
0	31290
0	31316
0	31320
0	31750
0	31758
0	31799
0	31833
0	31845
0	31878
0	31892
0	31922
0	31944
0	32042
0	32056
0	32128
0	32218
0	32226
0	32228
0	32358
0	32446
0	32457
0	32460
0	32519
0	32553
0	32644
0	32647
0	32987
0	33083
0	33226
0	33323
0	33439
0	33796
0	33877
0	34069
0	34163
0	34300
0	34409
0	34412
0	34414
0	34670
0	34773
0	34842
0	34994
0	35125
0	35128
0	35132
0	35159
0	35173
0	35242
0	35259
0	35269
0	35337
0	35378
0	35441
0	35453
0	35497
0	35504
0	35579
0	35873
0	36170
0	36284
0	36362
0	36366
0	36477
0	36582
0	36586
0	36588
0	36730
0	36828
0	36931
0	36935
0	37165
0	37287
0	37392
0	37396
0	37587
0	37718
0	37891
0	37973
0	38115
0	38235
0	38240
0	38395
0	38399
0	38401
0	38537
0	38542
0	38683
0	38790
0	38883
0	39000
0	39102
0	39283
0	39382
0	39598
0	39767
0	39891
0	40059
0	40553
0	40557
0	40559
0	40619
0	40665
0	40668
0	40671
0	40758
0	40762
0	40853
0	40973
0	41261
0	41265
0	41295
0	41467
0	41522
0	41525
0	41579
0	41729
0	41978
0	41992
0	42026
0	42209
0	42295
0	42479
0	42595
0	42699
0	42739
0	43019
0	43040
0	43049
0	43082
0	43161
0	43220
0	43223
0	43372
0	43574
0	43666
0	43767
0	43898
0	44007
0	44107
0	44244
0	44348
0	44472
0	44585
0	44589
0	44792
0	44932
0	45020
0	45139
0	45143
0	45248
0	45340
0	45449
0	45453
0	45456
0	45559
0	45660
0	45778
0	45781
0	45784
0	45906
0	45909
0	46049
0	46154
0	46242
0	46327
0	46419
0	46558
0	46733
0	46778
0	46878
0	46881
0	46884
0	47022
0	47109
0	47209
0	47343
0	47418
0	47527
0	47530
0	47742
0	47839
0	47843
0	47845
0	48019
0	48125
0	48130
0	48132
0	48281
0	48382
0	48476
0	48660
0	48750
0	48910
0	49004
0	49122
0	49127
0	49129
0	49299
0	49584
0	49679
0	49828
0	49922
0	50085
0	50093
0	50096
0	50259
0	50337
0	50640
0	50766
0	51244
0	51339
0	51343
0	51345
0	51500
0	51579
0	51705
0	51989
0	52087
0	52166
0	52256
0	52356
0	52640
0	53233
0	53364
0	53443
0	53596
0	53600
0	53726
0	53861
0	53971
0	54127
0	54480
0	54553
0	54638
0	54717
0	54813
0	54928
0	55048
0	55255
0	55357
0	55499
0	55840
0	56012
0	56027
0	56062
0	56147
0	56192
0	56265
0	56405
0	56614
0	56646
0	56762
0	56858
0	57019
0	58308
0	58543
0	58621
0	58701
0	58796
0	58866
0	58988
0	59074
0	59206
0	59287
0	59379
0	59492
0	59564
0	59649
0	59770
0	59899
0	59982
0	60062
0	60172
0	60229
0	60233
0	60367
0	60458
0	60552
0	60628
0	60723
0	60786
0	60859
0	60926
0	61008
0	61097
0	61177
0	61239
0	61317
0	61392
0	61541
0	61653
0	61722
0	61810
0	61888
0	61964
0	62062
0	62065
0	62162
0	62245
0	62249
0	62327
0	62402
0	62406
0	62500
0	62599
0	62653
0	62744
0	62747
0	62852
0	62937
0	63015
0	63019
0	63022
0	63117
0	63198
0	63202
0	63286
0	63349
0	63429
0	63541
0	63545
0	63547
0	63629
0	63709
0	63799
0	63871
0	63954
0	63959
0	64048
0	64133
0	64228
0	64333
0	64416
0	64499
0	64601
0	64676
0	64680
0	64787
0	64873
0	64980
0	65170
0	65262
0	65374
0	65377
0	65380
0	65545
0	65625
0	65721
0	65785
0	66068
0	66164
0	66236
0	66240
0	66243
0	66347
0	66482
0	66625
0	66998
0	67055
0	67145
0	67235
0	67316
0	67319
0	67322
0	67707
0	67937
0	67948
0	67961
0	68120
0	68263
0	68463
0	68510
0	68514
0	68694
0	68982
0	69221
0	69264
0	69363
0	69372
0	69407
0	69833
0	69922
0	70000
0	70118
0	70193
0	70279
0	70351
0	70430
0	70465
0	70542
0	70615
0	70662
0	70716
0	70720
0	70723
0	70810
0	70915
0	71039
0	71125
0	71189
0	71293
0	71385
0	71390
0	71492
0	71548
0	71551
0	71554
0	71644
0	71705
0	71709
0	71712
0	71793
0	71860
0	71923
0	71985
0	71989
0	72066
0	72143
0	72147
0	72149
0	72249
0	72306
0	72312
0	72382
0	72386
0	72390
0	72454
0	72527
0	72531
0	72632
0	72636
0	72711
0	72765
0	72772
0	72845
0	72900
0	72904
0	72979
0	73028
0	73083
0	73087
0	73159
0	73226
0	73232
0	73306
0	73311
0	73407
0	73411
0	73476
0	73480
0	73549
0	73612
0	73680
0	73694
0	73772
0	73780
0	73874
0	73878
0	73945
0	74020
0	74023
0	74093
0	74100
0	74171
0	74175
0	74267
0	74271
0	74358
0	74362
0	74437
0	74489
0	74493
0	74556
0	74561
0	74619
0	74623
0	74690
0	74693
0	74802
0	74867
0	74870
0	74934
0	74981
0	74985
0	75071
0	75129
0	75228
0	75245
0	75326
0	75329
0	75397
0	75459
0	75462
0	75547
0	75551
0	75630
0	75634
0	75710
0	75952
0	76008
0	76154
0	76181
0	76230
0	76271
0	76332
0	76456
0	76487
0	76522
0	76532
0	76564
0	76690
0	76696
0	77256
0	77396
0	77474
0	77690
0	77881
0	77973
0	77977
0	78037
0	78043
0	78086
0	78108
0	78164
0	78172
0	78203
0	78220
0	78276
0	78369
0	78394
0	78409
0	78442
0	78515
0	78518
0	78547
0	78570
0	78626
0	78633
0	78685
0	78716
0	78833
0	78865
0	78918
0	78962
0	79092
0	79190
0	79193
0	79294
0	79300
0	79383
0	79457
0	79520
0	79620
0	79712
0	79715
0	79812
0	79816
0	79888
0	79967
0	79971
0	80052
0	80057
0	80142
0	80146
0	80232
0	80237
0	80309
0	80360
0	80427
0	80520
0	80600
0	80686
0	80690
0	80760
0	80841
0	80889
0	80987
0	80991
0	81064
0	81147
0	81152
0	81224
0	81307
0	81386
0	81442
0	81526
0	81577
0	81706
0	81760
0	81858
0	81940
0	81993
0	82059
0	82147
0	82152
0	82216
0	82317
0	82377
0	82453
0	82457
0	82541
0	82601
0	82680
0	82743
0	82817
0	82879
0	82956
0	83038
0	83109
0	83164
0	83236
0	83361
0	83366
0	83444
0	83593
0	83967
0	84031
0	84034
0	84103
0	84181
0	84478
0	84542
0	84870
0	84945
0	85015
0	85070
0	85149
0	85210
0	85489
0	85580
0	85893
0	85949
0	86037
0	86415
0	86505
0	86547
0	86816
0	86930
0	87165
0	87311
0	87376
0	87566
0	87630
0	87816
0	88063
0	88069
0	88224
0	88671
0	88715
0	88872
0	88969
0	89165
0	89312
0	89375
0	89600
0	89749
0	90013
0	90314
0	90719
0	90723
0	91267
0	92041
0	92291
0	92413
0	92563
0	92755
0	93178
0	93455
0	93515
0	93518
0	93742
0	93817
0	94024
0	94279
0	94283
0	94508
0	94715
0	95156
0	95336
0	95355
0	95611
0	95869
0	95908
0	96200
0	96491
0	97005
0	97241
0	97559
0	98151
0	99055
0	99123
0	99171
0	99296
0	99304
0	99324
0	99346
0	99370
0	99407
0	99432
0	99453
0	99457
0	99532
0	99581
0	99754
0	99782
0	99905
0	99983
0	100049
0	100101
0	100405
0	100610
0	100807
0	101655
0	101913
0	102033
0	102037
0	102040
0	102250
0	102472
0	102662
0	102882
0	103069
0	103206
0	103256
0	103523
0	103711
0	104196
0	104340
0	104880
0	105094
0	105823
0	105984
0	106483
0	106885
0	107657
0	108296
0	109540
0	109570
0	109573
0	109751
0	109755
0	110117
0	110134
0	110178
0	110393
0	110434
0	110441
0	110454
0	110481
0	110666
0	110683
0	110704
0	110753
0	110782
0	110857
0	111047
0	111118
0	111139
0	111190
0	111195
0	111198
0	111226
0	111264
0	111322
0	111339
0	111375
0	111415
0	111443
0	111466
0	111493
0	111614
0	111617
0	111620
0	111701
0	111782
0	111808
0	111988
0	112567
0	112716
0	112857
0	112976
0	113109
0	113248
0	113489
0	113636
0	113825
0	113990
0	114100
0	114228
0	114406
0	114522
0	114674
0	114763
0	114912
0	115034
0	115169
0	115277
0	115382
0	115542
0	115668
0	115771
0	115899
0	116005
0	116147
0	116305
0	116392
0	116541
0	116577
0	116603
0	116607
0	116610
0	117032
0	117144
0	117267
0	117399
0	117518
0	117647
0	117839
0	117966
0	118223
0	118354
0	118561
0	118966
0	119102
0	119337
0	119483
0	119664
0	119834
0	120030
0	120147
0	120244
0	120415
0	120664
0	121096
0	121342
0	121469
0	121472
0	121593
0	121712
0	122281
0	122398
0	122574
0	122684
0	123050
0	123056
0	123116
0	123556
0	123878
0	124053
0	124309
0	124539
0	124954
0	125106
0	125365
0	125635
0	125884
0	126245
0	126744
0	127060
0	127412
0	128109
0	128795
0	129353
0	129521
0	129667
0	129670
0	129673
0	129859
0	130078
0	130223
0	130300
0	130664
0	131585
0	131740
0	131943
0	132619
0	132834
0	133040
0	133044
0	133870
0	134302
0	134533
0	134861
0	135139
0	135152
0	135154
0	135157
0	135337
0	135340
0	135343
0	135862
0	135883
0	136293
0	136339
0	136371
0	136375
0	136396
0	136414
0	136425
0	136439
0	136468
0	136495
0	136507
0	136521
0	136523
0	136532
0	136543
0	136568
0	136578
0	136605
0	136627
0	136651
0	136662
0	136667
0	136691
0	136754
0	136770
0	136801
0	136843
0	136891
0	137180
0	137186
0	137188
0	137554
0	137717
0	137834
0	137972
0	138159
0	138270
0	138572
0	138715
0	138853
0	139168
0	139175
0	139190
0	139193
0	139789
0	139804
0	139839
0	140229
0	140718
0	140781
0	140886
0	140889
0	140892
0	140929
0	140949
0	141014
0	141031
0	141105
0	141143
0	141185
0	141513
0	141854
0	141953
0	142196
0	142289
0	142550
0	142841
0	142923
0	143038
0	143226
0	143372
0	143478
0	143672
0	143771
0	143908
0	144096
0	144207
0	144345
0	144552
0	144716
0	144844
0	144997
0	145126
0	145313
0	145399
0	145635
0	145745
0	145926
0	146413
0	146689
0	147192
0	147313
0	147322
0	147585
0	147783
0	148112
0	148229
0	148232
0	148235
0	148499
0	148594
0	148892
0	149019
0	149225
0	149436
0	149450
0	149635
0	149879
0	150129
0	150838
0	151300
0	151843
0	152233
0	153494
0	153523
0	153677
0	154542
0	154609
0	154707
0	154883
0	155003
0	155087
0	155196
0	155322
0	155482
0	155575
0	155701
0	155841
0	155989
0	156121
0	156238
0	156304
0	156378
0	156471
0	156633
0	156733
0	156817
0	156948
0	157058
0	157183
0	157186
0	157303
0	157307
0	157310
0	157408
0	157516
0	157635
0	157695
0	157798
0	157910
0	157978
0	158084
0	158178
0	158311
0	158387
0	158501
0	158733
0	158867
0	158977
0	159089
0	159214
0	159436
0	159563
0	159718
0	159945
0	160228
0	160366
0	160548
0	160681
0	160821
0	160968
0	161168
0	161293
0	161430
0	161741
0	161903
0	162044
0	162180
0	162352
0	162703
0	162805
0	162873
0	162995
0	163208
0	163430
0	163753
0	163757
0	163759
0	164305
0	164386
0	164420
0	164481
0	164510
0	164927
0	164930
0	164933
0	165211
0	165277
0	165378
0	165477
0	165607
0	165752
0	165847
0	166083
0	166160
0	166252
0	166256
0	166258
0	166383
0	166498
0	166684
0	166814
0	166919
0	167092
0	167292
0	167402
0	167499
0	167623
0	167719
0	168108
0	168327
0	168414
0	168570
0	168714
0	168838
0	169020
0	169131
0	169166
0	169180
0	169182
0	169185
0	169513
0	169632
0	169804
0	170034
0	170084
0	170224
0	170376
0	170696
0	170847
0	171032
0	171604
0	171643
0	171665
0	171692
0	171785
0	171799
0	171842
0	171845
0	171895
0	171976
0	171979
0	172185
0	172236
0	172459
0	172597
0	173091
0	173093
0	173096
0	173249
0	173344
0	173427
0	173554
0	173774
0	173861
0	173969
0	174056
0	174168
0	174271
0	174429
0	174539
0	174627
0	174703
0	174836
0	174945
0	175266
0	175370
0	175465
0	175561
0	175722
0	175783
0	175879
0	175994
0	176106
0	176218
0	176370
0	176447
0	176549
0	176717
0	176828
0	176902
0	177039
0	177319
0	177432
0	177623
0	177815
0	177952
0	178067
0	178167
0	178278
0	178407
0	178481
0	178606
0	178716
0	178833
0	178917
0	179070
0	179216
0	179390
0	179518
0	179898
0	180047
0	180177
0	180265
0	180438
0	180563
0	180702
0	180811
0	180919
0	181252
0	181685
0	181869
0	181939
0	182130
0	182231
0	182843
0	182977
0	183077
0	183408
0	183596
0	183979
0	184059
0	184101
0	184177
0	184232
0	184248
0	184301
0	184344
0	184392
0	184427
0	184450
0	184653
0	184672
0	184724
0	184742
0	184808
0	184851
0	185091
0	185133
0	185140
0	185144
0	185147
0	185448
0	185582
0	185637
0	185732
0	185812
0	185944
0	186041
0	186074
0	186162
0	186320
0	186361
0	186487
0	186609
0	186694
0	186765
0	186920
0	186995
0	187097
0	187238
0	187321
0	187325
0	187478
0	187544
0	187612
0	187727
0	187798
0	187902
0	187986
0	188076
0	188227
0	188302
0	188416
0	188517
0	188579
0	188653
0	188758
0	188921
0	189001
0	189131
0	189189
0	189266
0	189405
0	189505
0	189597
0	189702
0	189797
0	189999
0	190158
0	190536
0	190640
0	190765
0	190871
0	191016
0	191150
0	191288
0	191516
0	191618
0	192160
0	192256
0	192351
0	192471
0	192587
0	193039
0	193086
0	193111
0	193135
0	193143
0	193157
0	193181
0	193219
0	193255
0	193260
0	193302
0	193305
0	193328
0	193353
0	193358
0	193376
0	193390
0	193424
0	193429
0	193452
0	193493
0	193563
0	193567
0	193591
0	193598
0	193638
0	193656
0	193673
0	193708
0	194232
0	194378
0	194445
0	194542
0	194631
0	194682
0	194810
0	194937
0	195076
0	195327
0	195503
0	195669
0	195755
0	195908
0	196190
0	196197
0	196199
0	196275
0	196287
0	196316
0	196324
0	196327
0	196843
0	196847
0	196850
0	197130
0	197268
0	197399
0	197499
0	197683
0	197826
0	198264
0	198414
0	198567
0	198716
0	198925
0	199141
0	199364
0	199567
0	199739
0	200110
0	200651
0	200788
0	201042
0	201328
0	201648
0	202063
0	202208
0	202316
0	202324
0	202326
0	202329
0	202553
0	202592
0	202974
0	203398
0	203526
0	203554
0	203557
0	203586
0	203650
0	203656
0	203860
0	203901
0	203939
0	203962
0	203972
0	204028
0	204043
0	204137
0	204188
0	204295
0	205138
0	205210
0	205331
0	205456
0	205667
0	205846
0	206001
0	206212
0	206406
0	206699
0	206885
0	207018
0	207130
0	207552
0	207777
0	207937
0	208186
0	208378
0	208718
0	209030
0	209193
0	209308
0	209503
0	210105
0	210392
0	210909
0	211378
0	211561
0	211759
0	211780
0	211809
0	212148
0	212272
0	212282
0	212286
0	212330
0	212336
0	212359
0	212371
0	212392
0	212449
0	212469
0	212491
0	212513
0	212520
0	212547
0	212583
0	212595
0	212619
0	212637
0	212670
0	212685
0	212688
0	212709
0	212765
0	212774
0	212777
0	213006
0	213034
0	213051
0	213504
0	213575
0	213728
0	213846
0	214032
0	214376
0	214688
0	214841
0	215085
0	215744
0	216225
0	216373
0	216916
0	217023
0	217559
0	218264
0	218771
0	218955
0	218966
0	218969
0	218983
0	218994
0	219018
0	219039
0	219090
0	219122
0	219126
0	219129
0	219162
0	219225
0	219230
0	219233
0	219267
0	219308
0	219327
0	219391
0	219499
0	219502
0	219506
0	219554
0	219565
0	219569
0	219664
0	219668
0	219832
0	220085
0	220155
0	220182
0	220199
0	220615
0	220914
0	221083
0	221371
0	221602
0	222417
0	222720
0	223116
0	224272
0	226271
0	226783
0	227159
0	228204
0	229212
0	229840
0	230245
0	230308
0	230324
0	230346
0	230488
0	230491
0	230493
0	230652
0	230815
0	230873
0	231095
0	231518
0	231624
0	231811
0	231980
0	232362
0	232537
0	233105
0	233577
0	234692
0	235127
0	235665
0	237357
0	237481
0	238530
0	241180
0	241872
0	241907
0	242039
0	242044
0	242057
0	242086
0	242107
0	242146
0	242173
0	242177
0	242190
0	242210
0	242236
0	242295
0	242300
0	242319
0	242342
0	242348
0	242380
0	242445
0	242451
0	242476
0	242569
0	242600
0	242646
0	242677
0	242698
0	242827
0	242845
0	242923
0	242926
0	242960
0	242986
0	243208
0	243231
0	243240
0	243243
0	243246
0	243967
0	244334
0	244505
0	244776
0	245050
0	245429
0	245560
0	245801
0	246443
0	246563
0	247204
0	247511
0	247674
0	248626
0	248663
0	248667
0	248670
0	249502
0	250070
0	251001
0	251314
0	251558
0	252061
0	252091
0	252124
0	252141
0	252317
0	252323
0	252353
0	252356
0	252366
0	252385
0	252398
0	252416
0	252437
0	252445
0	252512
0	252535
0	252550
0	252581
0	252604
0	252642
0	252688
0	252844
0	253239
0	253321
0	253375
0	253378
0	253380
0	253415
0	253430
0	253608
0	253647
0	253662
0	254180
0	254307
0	254462
0	254606
0	254781
0	255024
0	255096
0	255166
0	255290
0	255436
0	255575
0	255685
0	255941
0	256049
0	256200
0	256373
0	256504
0	256816
0	256988
0	257155
0	257240
0	257379
0	257580
0	257665
0	257985
0	258146
0	258325
0	258695
0	259077
0	259582
0	259857
0	259993
0	260182
0	260317
0	260851
0	261164
0	261828
0	262102
[truncated: 998,000+ more rows]
