# Supplementary material for: The serotonergic psychedelic N,N-dipropyltryptamine alters information-processing dynamics in in vitro cortical neural circuits
Source: Netw Neurosci. 2024 Dec 10;8(4):1421–38. doi: 10.1162/netn_a_00408 (PMC11674936; doi:10.1162/netn_a_00408)
Supplement: Supplementary file 1 [file netn-8-4-1421-s001.zip › README.txt]

DPT CULTURES

There are 11 cultures. The format is: every row is an individual spike. The "0" column is the ID of the neuron spiking, the "1" column is the bin index assuming 1 ms binning. 

The recordings are all concatenated: each recording is 1 hour: 3600000 frames. The control condition is the first 3600000 frames, the DPT is the second 3600000 frames, and the washout is the third 3600000 frames. 

These datasets are available for any and all intereted researchers, although if you choose to publish with this data, please reach out to Thomas F. Varley (contact@thosvarley.me) to discuss credit attribution. 
